# Supplementary material for: Imparting multi-functionality to covalent organic framework nanoparticles by the dual-ligand assistant encapsulation strategy
Source: Nat Commun. 2021 Jul 27;12:4556. doi: 10.1038/s41467-021-24838-7 (PMC8316466; doi:10.1038/s41467-021-24838-7)
Supplement: Supplementary file 4 — Source Data [file 41467_2021_24838_MOESM4_ESM.xlsx]

## Sheet: Fig. 1g
Fig. 1g
Nitrogen sorption isotherms for SiO2						Nitrogen sorption isotherms for SiO2@COF
Adsorption		Desorption				Adsorption		Desorption
Relative Pressure P/P0	Adsorption Volume cm3/g	Relative Pressure P/P0	Adsorption Volume cm3/g			Relative Pressure P/P0	Adsorption Volume cm3/g	Relative Pressure P/P0	Adsorption Volume cm3/g
0.00106	4.85305	0.99313	188.87			0.00143	28.493	0.98848	374.358
0.00114	5.02691	0.9673	177.795			0.00225	32.1516	0.97914	349.202
0.00297	5.90401	0.95695	153.801			0.00278	34.6475	0.97465	332.612
0.0034	6.0743	0.95106	139.106			0.00308	35.6839	0.96909	302.602
0.00468	6.44064	0.94248	114.863			0.00449	39.8182	0.96297	278.431
0.00617	6.73868	0.9345	90.1188			0.006	42.9772	0.95536	255.174
0.00766	6.99612	0.9301	77.2486			0.00783	46.3302	0.94961	244.083
0.00915	7.22026	0.92063	53.8365			0.00935	48.2982	0.93134	217.981
0.01257	7.58626	0.9045	36.5761			0.01282	52.2515	0.92687	214.786
0.02528	8.43019	0.8727	25.3344			0.02602	61.368	0.90055	200.288
0.03799	8.92735	0.84612	22.5072			0.03942	67.8984	0.87593	192.898
0.05056	9.29335	0.80673	20.0601			0.04801	71.3744	0.84857	187.861
0.06318	9.58752	0.77918	18.852			0.06114	75.8687	0.83206	185.601
0.07546	9.8285	0.75296	17.9375			0.07194	79.2974	0.82359	184.541
0.10086	10.2196	0.72689	17.1946			0.09717	86.4404	0.79748	182.036
0.1258	10.5314	0.70081	16.5816			0.12212	92.9613	0.77217	179.979
0.15056	10.7989	0.67496	16.0546			0.14728	98.9559	0.74594	178.204
0.17571	11.0501	0.64898	15.5946			0.17175	105.064	0.72014	176.673
0.20045	11.2642	0.623	15.2261			0.19558	111.773	0.69415	175.318
0.22544	11.4743	0.59716	14.8889			0.22685	125.524	0.66834	174.048
0.25027	11.6818	0.57131	14.5839			0.24374	130.755	0.64238	172.861
0.26279	11.7958	0.54543	14.3235			0.25836	134.52	0.6166	171.756
0.27529	11.9074	0.53874	14.2528			0.27412	136.243	0.5908	170.669
0.30004	12.0953	0.51288	14.0049			0.30187	138.603	0.56491	169.635
0.3249	12.309	0.48708	13.7942			0.32568	140.52	0.53912	168.617
0.35003	12.5137	0.46129	13.595			0.35084	142.216	0.5135	167.627
0.37486	12.7109	0.4097	13.3305			0.37438	143.609	0.48764	166.529
0.39981	12.9285	0.35827	13.0834			0.39937	145.032	0.46296	164.586
0.42479	13.1547	0.2999	12.8554			0.42446	146.463	0.41041	162.028
0.44975	13.4117	0.24989	12.6836			0.44964	147.799	0.36	159.743
0.47489	13.6516	0.19988	12.4808			0.47454	149.13	0.30188	156.359
0.49967	13.9049	0.14987	12.2298			0.49967	150.43	0.25215	152.04
0.52472	14.2202	0.09993	11.8867			0.52423	151.71	0.20517	135.352
0.54986	14.5551					0.54942	153.057	0.14819	120.077
0.57481	14.8741					0.57448	154.437	0.09488	106.715
0.59967	15.2625					0.5995	155.796
0.62483	15.6465					0.6244	157.212
0.64963	16.0985					0.64941	158.717
0.67477	16.5756					0.6745	160.235
0.69957	17.146					0.69927	161.845
0.71236	17.4673					0.71206	162.877
0.72474	17.8446					0.72481	163.835
0.73732	18.1968					0.73695	164.869
0.74962	18.615					0.74977	165.89
0.7745	19.417					0.77379	167.912
0.78699	19.9758					0.78691	169.296
0.7998	20.5585					0.7998	170.583
0.8098	21.0419					0.80826	173.146
0.81968	21.619					0.82142	174.565
0.8298	22.2177					0.84577	177.519
0.83974	22.8291					0.84975	178.325
0.8496	23.5567					0.86048	179.933
0.85977	24.3818					0.86894	181.458
0.86976	25.1971					0.87943	183.487
0.87942	26.1804					0.88911	185.695
0.88963	27.3242					0.8991	188.289
0.89952	28.5723					0.90877	191.323
0.90937	30.0311					0.91862	194.951
0.91921	31.8297					0.92806	199.438
0.92894	34.1285					0.93781	205.227
0.93791	37.7012					0.95779	225.219
0.95608	61.8245					0.96885	249.863
0.96324	86.8004					0.97364	262.959
0.96812	111.831					0.97801	286.372
0.9734	132.955					0.98167	309.907
0.97981	164.724					0.98428	333.007
0.99313	188.87					0.98637	356.51
						0.98848	374.358

## Sheet: Fig. 1 h
Fig. 1h
	XRD results
	SiO2@COF			SiO2
	2.0001	16554.3		2.0001	15208
	2.02041	16303.3		2.02041	14620
	2.04073	16343.3		2.04073	13812
	2.06104	16151.3		2.06104	12888
	2.08136	15812.3		2.08136	12312
	2.10167	15877.3		2.10167	11658
	2.12199	15676.3		2.12199	11001
	2.1423	15453.3		2.1423	10164
	2.16262	15700.3		2.16262	9910
	2.18293	15532.3		2.18293	9000
	2.20325	15483.3		2.20325	8532
	2.22356	15601.3		2.22356	7940
	2.24388	15670.3		2.24388	7617
	2.26419	15617.3		2.26419	7260
	2.28451	15990.3		2.28451	6853
	2.30482	16405.3		2.30482	6632
	2.32514	16730.3		2.32514	6474
	2.34545	16774.3		2.34545	6374
	2.36577	17339.3		2.36577	6299
	2.38608	17678.3		2.38608	6076
	2.4064	18378.3		2.4064	6116
	2.42671	18990.3		2.42671	5863
	2.44703	19488.3		2.44703	5860
	2.46734	20365.3		2.46734	5876
	2.48766	21213.3		2.48766	5775
	2.50797	22298.3		2.50797	5763
	2.52829	23119.3		2.52829	5658
	2.5486	24615.3		2.5486	5771
	2.56892	26120.3		2.56892	5508
	2.58923	27310.3		2.58923	5519
	2.60955	29044.3		2.60955	5335
	2.62986	30801.3		2.62986	5366
	2.65018	32752.3		2.65018	5367
	2.67049	34802.3		2.67049	5257
	2.69081	36938.3		2.69081	5210
	2.71112	38233.3		2.71112	5147
	2.73144	39624.3		2.73144	5009
	2.75175	40675.3		2.75175	4870
	2.77207	40376.3		2.77207	5083
	2.79238	39639.3		2.79238	4942
	2.8127	38246.3		2.8127	4676
	2.83301	36108.3		2.83301	4650
	2.85333	33450.3		2.85333	4708
	2.87364	30305.3		2.87364	4589
	2.89396	26913.3		2.89396	4559
	2.91427	24126.3		2.91427	4494
	2.93459	21368.3		2.93459	4505
	2.9549	18665.3		2.9549	4426
	2.97522	16567.3		2.97522	4491
	2.99553	14800.3		2.99553	4394
	3.01585	13412.3		3.01585	4244
	3.03616	12310.3		3.03616	4255
	3.05648	11416.3		3.05648	4245
	3.07679	10587.3		3.07679	4052
	3.09711	10293.3		3.09711	4088
	3.11742	9591.27		3.11742	3909
	3.13774	9126.27		3.13774	4056
	3.15805	8769.27		3.15805	3996
	3.17837	8565.27		3.17837	3967
	3.19868	8485.27		3.19868	3890
	3.219	8139.27		3.219	3950
	3.23931	7926.27		3.23931	3791
	3.25963	7709.27		3.25963	3755
	3.27994	7539.27		3.27994	3783
	3.30026	7400.27		3.30026	3836
	3.32057	7256.27		3.32057	3731
	3.34089	7135.27		3.34089	3570
	3.3612	7062.27		3.3612	3574
	3.38152	6949.27		3.38152	3650
	3.40183	6794.27		3.40183	3597
	3.42215	6760.27		3.42215	3592
	3.44246	6798.27		3.44246	3533
	3.46278	6817.27		3.46278	3517
	3.48309	6538.27		3.48309	3531
	3.50341	6619.27		3.50341	3573
	3.52372	6437.27		3.52372	3492
	3.54404	6494.27		3.54404	3436
	3.56435	6488.27		3.56435	3462
	3.58467	6322.27		3.58467	3353
	3.60498	6308.27		3.60498	3284
	3.6253	6210.27		3.6253	3349
	3.64561	6316.27		3.64561	3235
	3.66592	6207.27		3.66592	3245
	3.68624	6061.27		3.68624	3261
	3.70655	6223.27		3.70655	3211
	3.72687	6101.27		3.72687	3294
	3.74718	6114.27		3.74718	3097
	3.7675	5963.27		3.7675	3050
	3.78781	5972.27		3.78781	3178
	3.80813	6103.27		3.80813	3044
	3.82844	5933.27		3.82844	3038
	3.84876	5870.27		3.84876	3084
	3.86907	5974.27		3.86907	3055
	3.88939	5895.27		3.88939	2895
	3.9097	5918.27		3.9097	3067
	3.93002	5837.27		3.93002	2925
	3.95033	5860.27		3.95033	2968
	3.97065	5810.27		3.97065	2924
	3.99096	5768.27		3.99096	2900
	4.01128	5820.27		4.01128	2713
	4.03159	5815.27		4.03159	3008
	4.05191	5895.27		4.05191	2864
	4.07222	5741.27		4.07222	2909
	4.09254	5812.27		4.09254	2945
	4.11285	5825.27		4.11285	2775
	4.13317	5712.27		4.13317	2832
	4.15348	5740.27		4.15348	2668
	4.1738	5708.27		4.1738	2704
	4.19411	5791.27		4.19411	2643
	4.21443	5775.27		4.21443	2614
	4.23474	5880.27		4.23474	2684
	4.25506	5783.27		4.25506	2689
	4.27537	5728.27		4.27537	2595
	4.29569	5751.27		4.29569	2550
	4.316	5846.27		4.316	2527
	4.33632	5865.27		4.33632	2542
	4.35663	5865.27		4.35663	2415
	4.37695	5943.27		4.37695	2513
	4.39726	5944.27		4.39726	2429
	4.41758	5995.27		4.41758	2376
	4.43789	5979.27		4.43789	2388
	4.45821	5962.27		4.45821	2464
	4.47852	6067.27		4.47852	2388
	4.49884	6192.27		4.49884	2394
	4.51915	6197.27		4.51915	2346
	4.53947	6397.27		4.53947	2460
	4.55978	6335.27		4.55978	2367
	4.5801	6684.27		4.5801	2337
	4.60041	6680.27		4.60041	2336
	4.62073	6843.27		4.62073	2302
	4.64104	6923.27		4.64104	2283
	4.66136	7157.27		4.66136	2226
	4.68167	7361.27		4.68167	2281
	4.70199	7582.27		4.70199	2328
	4.7223	7680.27		4.7223	2226
	4.74262	7985.27		4.74262	2201
	4.76293	8106.27		4.76293	2258
	4.78325	8244.27		4.78325	2115
	4.80356	8226.27		4.80356	2136
	4.82388	8200.27		4.82388	2151
	4.84419	8266.27		4.84419	2200
	4.86451	8008.27		4.86451	2197
	4.88482	7950.27		4.88482	2208
	4.90514	7634.27		4.90514	2163
	4.92545	7577.27		4.92545	2146
	4.94577	7165.27		4.94577	2097
	4.96608	6918.27		4.96608	2153
	4.9864	6604.27		4.9864	2107
	5.00671	6415.27		5.00671	2093
	5.02703	6155.27		5.02703	1995
	5.04734	6102.27		5.04734	2081
	5.06766	5987.27		5.06766	2001
	5.08797	6029.27		5.08797	2037
	5.10829	5975.27		5.10829	2019
	5.1286	5991.27		5.1286	2121
	5.14892	5835.27		5.14892	2018
	5.16923	5964.27		5.16923	1998
	5.18955	5981.27		5.18955	2047
	5.20986	5967.27		5.20986	1977
	5.23018	6156.27		5.23018	2032
	5.25049	6205.27		5.25049	2007
	5.27081	6372.27		5.27081	2016
	5.29112	6578.27		5.29112	1972
	5.31143	6563.27		5.31143	1960
	5.33175	6748.27		5.33175	1994
	5.35206	7261.27		5.35206	1962
	5.37238	7252.27		5.37238	2010
	5.39269	7664.27		5.39269	2033
	5.41301	8045.27		5.41301	1972
	5.43332	8421.27		5.43332	1937
	5.45364	8767.27		5.45364	2017
	5.47395	9221.27		5.47395	2018
	5.49427	9435.27		5.49427	1974
	5.51458	9833.27		5.51458	1897
	5.5349	10100.3		5.5349	1942
	5.55521	10282.3		5.55521	1899
	5.57553	10665.3		5.57553	2009
	5.59584	10462.3		5.59584	1834
	5.61616	10455.3		5.61616	1933
	5.63647	10195.3		5.63647	1898
	5.65679	9843.27		5.65679	1927
	5.6771	9314.27		5.6771	1928
	5.69742	8903.27		5.69742	1768
	5.71773	8378.27		5.71773	1795
	5.73805	7825.27		5.73805	1797
	5.75836	7336.27		5.75836	1856
	5.77868	6892.27		5.77868	1813
	5.79899	6669.27		5.79899	1775
	5.81931	6273.27		5.81931	1792
	5.83962	5895.27		5.83962	1787
	5.85994	5698.27		5.85994	1816
	5.88025	5631.27		5.88025	1739
	5.90057	5489.27		5.90057	1732
	5.92088	5309.27		5.92088	1815
	5.9412	5308.27		5.9412	1746
	5.96151	5271.27		5.96151	1658
	5.98183	4989.27		5.98183	1807
	6.00214	5027.27		6.00214	1656
	6.02246	5012.27		6.02246	1708
	6.04277	4934.27		6.04277	1780
	6.06309	4907.27		6.06309	1689
	6.0834	4862.27		6.0834	1674
	6.10372	4903.27		6.10372	1728
	6.12403	4803.27		6.12403	1767
	6.14435	4857.27		6.14435	1704
	6.16466	4726.27		6.16466	1692
	6.18498	4644.27		6.18498	1721
	6.20529	4711.27		6.20529	1600
	6.22561	4727.27		6.22561	1578
	6.24592	4570.27		6.24592	1682
	6.26624	4718.27		6.26624	1675
	6.28655	4625.27		6.28655	1736
	6.30687	4608.27		6.30687	1676
	6.32718	4604.27		6.32718	1670
	6.3475	4530.27		6.3475	1700
	6.36781	4616.27		6.36781	1703
	6.38813	4546.27		6.38813	1669
	6.40844	4506.27		6.40844	1599
	6.42876	4610.27		6.42876	1599
	6.44907	4574.27		6.44907	1534
	6.46939	4567.27		6.46939	1623
	6.4897	4501.27		6.4897	1590
	6.51002	4447.27		6.51002	1525
	6.53033	4586.27		6.53033	1545
	6.55065	4508.27		6.55065	1562
	6.57096	4465.27		6.57096	1660
	6.59128	4521.27		6.59128	1640
	6.61159	4433.27		6.61159	1599
	6.63191	4489.27		6.63191	1626
	6.65222	4465.27		6.65222	1523
	6.67254	4455.27		6.67254	1547
	6.69285	4398.27		6.69285	1575
	6.71317	4551.27		6.71317	1584
	6.73348	4400.27		6.73348	1513
	6.7538	4452.27		6.7538	1515
	6.77411	4567.27		6.77411	1583
	6.79443	4476.27		6.79443	1568
	6.81474	4517.27		6.81474	1535
	6.83506	4432.27		6.83506	1557
	6.85537	4547.27		6.85537	1523
	6.87569	4578.27		6.87569	1593
	6.896	4595.27		6.896	1538
	6.91631	4677.27		6.91631	1523
	6.93663	4625.27		6.93663	1534
	6.95694	4498.27		6.95694	1632
	6.97726	4652.27		6.97726	1540
	6.99757	4812.27		6.99757	1530
	7.01789	4842.27		7.01789	1574
	7.0382	4824.27		7.0382	1545
	7.05852	4896.27		7.05852	1526
	7.07883	4831.27		7.07883	1551
	7.09915	5042.27		7.09915	1529
	7.11946	5174.27		7.11946	1519
	7.13978	5191.27		7.13978	1548
	7.16009	5228.27		7.16009	1459
	7.18041	5439.27		7.18041	1541
	7.20072	5573.27		7.20072	1502
	7.22104	5682.27		7.22104	1554
	7.24135	6020.27		7.24135	1551
	7.26167	6198.27		7.26167	1501
	7.28198	6360.27		7.28198	1455
	7.3023	6415.27		7.3023	1477
	7.32261	6666.27		7.32261	1474
	7.34293	6868.27		7.34293	1522
	7.36324	6835.27		7.36324	1475
	7.38356	6931.27		7.38356	1470
	7.40387	6919.27		7.40387	1554
	7.42419	6898.27		7.42419	1454
	7.4445	6783.27		7.4445	1399
	7.46482	6588.27		7.46482	1456
	7.48513	6579.27		7.48513	1460
	7.50545	6429.27		7.50545	1488
	7.52576	5924.27		7.52576	1477
	7.54608	5728.27		7.54608	1443
	7.56639	5427.27		7.56639	1435
	7.58671	5268.27		7.58671	1400
	7.60702	4964.27		7.60702	1365
	7.62734	4797.27		7.62734	1483
	7.64765	4694.27		7.64765	1436
	7.66797	4592.27		7.66797	1356
	7.68828	4503.27		7.68828	1445
	7.7086	4390.27		7.7086	1367
	7.72891	4381.27		7.72891	1398
	7.74923	4441.27		7.74923	1402
	7.76954	4258.27		7.76954	1390
	7.78986	4204.27		7.78986	1352
	7.81017	4193.27		7.81017	1379
	7.83049	4107.27		7.83049	1366
	7.8508	4184.27		7.8508	1329
	7.87112	4133.27		7.87112	1345
	7.89143	4080.27		7.89143	1362
	7.91175	4063.27		7.91175	1340
	7.93206	4061.27		7.93206	1307
	7.95238	3997.27		7.95238	1307
	7.97269	4070.27		7.97269	1378
	7.99301	4052.27		7.99301	1336
	8.01332	4036.27		8.01332	1332
	8.03364	3973.27		8.03364	1343
	8.05395	3998.27		8.05395	1336
	8.07427	4013.27		8.07427	1305
	8.09458	3953.27		8.09458	1342
	8.1149	3900.27		8.1149	1219
	8.13521	3891.27		8.13521	1260
	8.15553	3874.27		8.15553	1346
	8.17584	3877.27		8.17584	1339
	8.19616	3886.27		8.19616	1269
	8.21647	3988.27		8.21647	1328
	8.23679	3851.27		8.23679	1269
	8.2571	3935.27		8.2571	1289
	8.27742	3752.27		8.27742	1186
	8.29773	3866.27		8.29773	1224
	8.31805	3877.27		8.31805	1250
	8.33836	3790.27		8.33836	1204
	8.35868	3790.27		8.35868	1286
	8.37899	3802.27		8.37899	1272
	8.39931	3883.27		8.39931	1285
	8.41962	3803.27		8.41962	1196
	8.43994	3832.27		8.43994	1219
	8.46025	3871.27		8.46025	1179
	8.48057	3906.27		8.48057	1250
	8.50088	3785.27		8.50088	1171
	8.5212	3829.27		8.5212	1254
	8.54151	3790.27		8.54151	1161
	8.56182	3837.27		8.56182	1190
	8.58214	3761.27		8.58214	1221
	8.60245	3757.27		8.60245	1178
	8.62277	3798.27		8.62277	1250
	8.64308	3797.27		8.64308	1236
	8.6634	3770.27		8.6634	1219
	8.68371	3788.27		8.68371	1200
	8.70403	3661.27		8.70403	1180
	8.72434	3734.27		8.72434	1218
	8.74466	3691.27		8.74466	1194
	8.76497	3716.27		8.76497	1234
	8.78529	3678.27		8.78529	1161
	8.8056	3756.27		8.8056	1181
	8.82592	3627.27		8.82592	1247
	8.84623	3646.27		8.84623	1168
	8.86655	3669.27		8.86655	1204
	8.88686	3715.27		8.88686	1172
	8.90718	3707.27		8.90718	1153
	8.92749	3720.27		8.92749	1202
	8.94781	3645.27		8.94781	1168
	8.96812	3614.27		8.96812	1140
	8.98844	3734.27		8.98844	1172
	9.00875	3664.27		9.00875	1182
	9.02907	3634.27		9.02907	1182
	9.04938	3662.27		9.04938	1084
	9.0697	3689.27		9.0697	1231
	9.09001	3661.27		9.09001	1143
	9.11033	3679.27		9.11033	1099
	9.13064	3657.27		9.13064	1138
	9.15096	3632.27		9.15096	1066
	9.17127	3671.27		9.17127	1115
	9.19159	3586.27		9.19159	1145
	9.2119	3678.27		9.2119	1105
	9.23222	3661.27		9.23222	1077
	9.25253	3664.27		9.25253	1087
	9.27285	3646.27		9.27285	1123
	9.29316	3669.27		9.29316	1102
	9.31348	3651.27		9.31348	1133
	9.33379	3630.27		9.33379	1098
	9.35411	3698.27		9.35411	1102
	9.37442	3667.27		9.37442	1115
	9.39474	3700.27		9.39474	1058
	9.41505	3720.27		9.41505	1075
	9.43537	3635.27		9.43537	1063
	9.45568	3734.27		9.45568	1081
	9.476	3824.27		9.476	1111
	9.49631	3831.27		9.49631	1069
	9.51663	3799.27		9.51663	1098
	9.53694	3882.27		9.53694	1134
	9.55726	3996.27		9.55726	1095
	9.57757	3956.27		9.57757	1059
	9.59789	3948.27		9.59789	1013
	9.6182	4064.27		9.6182	1082
	9.63852	4006.27		9.63852	1075
	9.65883	4086.27		9.65883	1101
	9.67915	4129.27		9.67915	1054
	9.69946	4055.27		9.69946	1052
	9.71978	4084.27		9.71978	1045
	9.74009	4040.27		9.74009	1109
	9.76041	4051.27		9.76041	1041
	9.78072	4046.27		9.78072	1035
	9.80104	3956.27		9.80104	1039
	9.82135	3861.27		9.82135	977
	9.84167	3828.27		9.84167	1065
	9.86198	3698.27		9.86198	1021
	9.8823	3806.27		9.8823	997
	9.90261	3751.27		9.90261	1062
	9.92293	3745.27		9.92293	1065
	9.94324	3681.27		9.94324	1031
	9.96356	3597.27		9.96356	1024
	9.98387	3648.27		9.98387	997
	10.0042	3677.27		10.0042	1047
	10.0245	3679.27		10.0245	1154
	10.0448	3637.27		10.0448	1077
	10.0651	3636.27		10.0651	1026
	10.0854	3571.27		10.0854	1014
	10.1058	3549.27		10.1058	963
	10.1261	3549.27		10.1261	1069
	10.1464	3523.27		10.1464	1007
	10.1667	3539.27		10.1667	1049
	10.187	3542.27		10.187	991
	10.2073	3503.27		10.2073	1047
	10.2276	3503.27		10.2276	1009
	10.248	3458.27		10.248	989
	10.2683	3509.27		10.2683	1051
	10.2886	3471.27		10.2886	966
	10.3089	3449.27		10.3089	1004
	10.3292	3470.27		10.3292	967
	10.3495	3457.27		10.3495	1008
	10.3699	3401.27		10.3699	971
	10.3902	3369.27		10.3902	1057
	10.4105	3398.27		10.4105	936
	10.4308	3424.27		10.4308	992
	10.4511	3388.27		10.4511	971
	10.4714	3423.27		10.4714	1006
	10.4917	3417.27		10.4917	1006
	10.5121	3402.27		10.5121	969
	10.5324	3377.27		10.5324	1024
	10.5527	3323.27		10.5527	983
	10.573	3359.27		10.573	934
	10.5933	3402.27		10.5933	956
	10.6136	3332.27		10.6136	932
	10.6339	3372.27		10.6339	969
	10.6543	3355.27		10.6543	980
	10.6746	3267.27		10.6746	935
	10.6949	3372.27		10.6949	979
	10.7152	3285.27		10.7152	942
	10.7355	3354.27		10.7355	940
	10.7558	3307.27		10.7558	924
	10.7762	3304.27		10.7762	897
	10.7965	3353.27		10.7965	936
	10.8168	3342.27		10.8168	929
	10.8371	3393.27		10.8371	970
	10.8574	3353.27		10.8574	1029
	10.8777	3281.27		10.8777	992
	10.898	3355.27		10.898	937
	10.9184	3307.27		10.9184	961
	10.9387	3308.27		10.9387	1008
	10.959	3322.27		10.959	903
	10.9793	3319.27		10.9793	965
	10.9996	3250.27		10.9996	961
	11.0199	3347.27		11.0199	950
	11.0402	3324.27		11.0402	962
	11.0606	3265.27		11.0606	940
	11.0809	3276.27		11.0809	914
	11.1012	3298.27		11.1012	916
	11.1215	3279.27		11.1215	945
	11.1418	3267.27		11.1418	933
	11.1621	3294.27		11.1621	889
	11.1825	3237.27		11.1825	906
	11.2028	3297.27		11.2028	923
	11.2231	3275.27		11.2231	878
	11.2434	3301.27		11.2434	903
	11.2637	3326.27		11.2637	892
	11.284	3203.27		11.284	932
	11.3043	3216.27		11.3043	921
	11.3247	3268.27		11.3247	896
	11.345	3305.27		11.345	888
	11.3653	3254.27		11.3653	938
	11.3856	3269.27		11.3856	866
	11.4059	3243.27		11.4059	968
	11.4262	3305.27		11.4262	908
	11.4465	3273.27		11.4465	935
	11.4669	3277.27		11.4669	942
	11.4872	3301.27		11.4872	944
	11.5075	3267.27		11.5075	970
	11.5278	3267.27		11.5278	872
	11.5481	3233.27		11.5481	908
	11.5684	3350.27		11.5684	869
	11.5888	3287.27		11.5888	916
	11.6091	3237.27		11.6091	938
	11.6294	3314.27		11.6294	917
	11.6497	3220.27		11.6497	859
	11.67	3152.27		11.67	883
	11.6903	3198.27		11.6903	943
	11.7106	3284.27		11.7106	894
	11.731	3217.27		11.731	907
	11.7513	3268.27		11.7513	895
	11.7716	3241.27		11.7716	873
	11.7919	3208.27		11.7919	914
	11.8122	3179.27		11.8122	928
	11.8325	3273.27		11.8325	914
	11.8528	3163.27		11.8528	872
	11.8732	3216.27		11.8732	832
	11.8935	3243.27		11.8935	853
	11.9138	3246.27		11.9138	917
	11.9341	3287.27		11.9341	929
	11.9544	3237.27		11.9544	888
	11.9747	3295.27		11.9747	870
	11.995	3289.27		11.995	908
	12.0154	3211.27		12.0154	931
	12.0357	3270.27		12.0357	957
	12.056	3242.27		12.056	929
	12.0763	3194.27		12.0763	900
	12.0966	3276.27		12.0966	955
	12.1169	3258.27		12.1169	866
	12.1373	3240.27		12.1373	841
	12.1576	3215.27		12.1576	885
	12.1779	3259.27		12.1779	864
	12.1982	3321.27		12.1982	934
	12.2185	3293.27		12.2185	889
	12.2388	3250.27		12.2388	902
	12.2591	3285.27		12.2591	878
	12.2795	3216.27		12.2795	844
	12.2998	3287.27		12.2998	878
	12.3201	3209.27		12.3201	868
	12.3404	3216.27		12.3404	819
	12.3607	3182.27		12.3607	899
	12.381	3277.27		12.381	888
	12.4013	3205.27		12.4013	827
	12.4217	3182.27		12.4217	856
	12.442	3140.27		12.442	872
	12.4623	3205.27		12.4623	866
	12.4826	3195.27		12.4826	841
	12.5029	3157.27		12.5029	834
	12.5232	3216.27		12.5232	837
	12.5436	3209.27		12.5436	862
	12.5639	3176.27		12.5639	903
	12.5842	3184.27		12.5842	833
	12.6045	3203.27		12.6045	883
	12.6248	3130.27		12.6248	839
	12.6451	3195.27		12.6451	884
	12.6654	3148.27		12.6654	900
	12.6858	3215.27		12.6858	902
	12.7061	3156.27		12.7061	860
	12.7264	3168.27		12.7264	883
	12.7467	3159.27		12.7467	859
	12.767	3151.27		12.767	854
	12.7873	3178.27		12.7873	875
	12.8076	3133.27		12.8076	808
	12.828	3167.27		12.828	875
	12.8483	3134.27		12.8483	839
	12.8686	3163.27		12.8686	869
	12.8889	3186.27		12.8889	843
	12.9092	3189.27		12.9092	895
	12.9295	3216.27		12.9295	825
	12.9499	3152.27		12.9499	849
	12.9702	3162.27		12.9702	837
	12.9905	3172.27		12.9905	893
	13.0108	3209.27		13.0108	844
	13.0311	3196.27		13.0311	797
	13.0514	3177.27		13.0514	848
	13.0717	3105.27		13.0717	829
	13.0921	3241.27		13.0921	910
	13.1124	3199.27		13.1124	844
	13.1327	3162.27		13.1327	830
	13.153	3231.27		13.153	867
	13.1733	3145.27		13.1733	836
	13.1936	3144.27		13.1936	841
	13.2139	3166.27		13.2139	873
	13.2343	3105.27		13.2343	834
	13.2546	3095.27		13.2546	874
	13.2749	3175.27		13.2749	786
	13.2952	3207.27		13.2952	810
	13.3155	3151.27		13.3155	847
	13.3358	3149.27		13.3358	841
	13.3562	3128.27		13.3562	803
	13.3765	3178.27		13.3765	834
	13.3968	3115.27		13.3968	849
	13.4171	3199.27		13.4171	847
	13.4374	3171.27		13.4374	853
	13.4577	3173.27		13.4577	841
	13.478	3200.27		13.478	871
	13.4984	3184.27		13.4984	823
	13.5187	3177.27		13.5187	818
	13.539	3126.27		13.539	828
	13.5593	3188.27		13.5593	850
	13.5796	3187.27		13.5796	845
	13.5999	3169.27		13.5999	873
	13.6202	3187.27		13.6202	816
	13.6406	3213.27		13.6406	856
	13.6609	3200.27		13.6609	866
	13.6812	3202.27		13.6812	853
	13.7015	3104.27		13.7015	866
	13.7218	3174.27		13.7218	906
	13.7421	3163.27		13.7421	801
	13.7624	3226.27		13.7624	794
	13.7828	3164.27		13.7828	790
	13.8031	3265.27		13.8031	841
	13.8234	3201.27		13.8234	842
	13.8437	3254.27		13.8437	855
	13.864	3201.27		13.864	877
	13.8843	3220.27		13.8843	891
	13.9047	3217.27		13.9047	853
	13.925	3247.27		13.925	890
	13.9453	3267.27		13.9453	859
	13.9656	3213.27		13.9656	857
	13.9859	3250.27		13.9859	845
	14.0062	3217.27		14.0062	864
	14.0265	3201.27		14.0265	844
	14.0469	3271.27		14.0469	877
	14.0672	3282.27		14.0672	901
	14.0875	3322.27		14.0875	852
	14.1078	3250.27		14.1078	835
	14.1281	3323.27		14.1281	805
	14.1484	3232.27		14.1484	858
	14.1687	3265.27		14.1687	855
	14.1891	3285.27		14.1891	848
	14.2094	3233.27		14.2094	848
	14.2297	3273.27		14.2297	832
	14.25	3280.27		14.25	866
	14.2703	3253.27		14.2703	884
	14.2906	3275.27		14.2906	879
	14.311	3245.27		14.311	827
	14.3313	3222.27		14.3313	893
	14.3516	3173.27		14.3516	903
	14.3719	3318.27		14.3719	864
	14.3922	3346.27		14.3922	932
	14.4125	3226.27		14.4125	874
	14.4328	3218.27		14.4328	805
	14.4532	3239.27		14.4532	906
	14.4735	3242.27		14.4735	840
	14.4938	3240.27		14.4938	909
	14.5141	3266.27		14.5141	869
	14.5344	3225.27		14.5344	847
	14.5547	3209.27		14.5547	898
	14.575	3279.27		14.575	883
	14.5954	3310.27		14.5954	856
	14.6157	3222.27		14.6157	842
	14.636	3209.27		14.636	919
	14.6563	3255.27		14.6563	853
	14.6766	3196.27		14.6766	886
	14.6969	3260.27		14.6969	861
	14.7173	3173.27		14.7173	852
	14.7376	3296.27		14.7376	880
	14.7579	3256.27		14.7579	840
	14.7782	3211.27		14.7782	896
	14.7985	3288.27		14.7985	891
	14.8188	3294.27		14.8188	883
	14.8391	3275.27		14.8391	869
	14.8595	3236.27		14.8595	828
	14.8798	3252.27		14.8798	922
	14.9001	3198.27		14.9001	957
	14.9204	3194.27		14.9204	886
	14.9407	3206.27		14.9407	880
	14.961	3269.27		14.961	848
	14.9813	3225.27		14.9813	839
	15.0017	3244.27		15.0017	876
	15.022	3199.27		15.022	894
	15.0423	3201.27		15.0423	876
	15.0626	3152.27		15.0626	831
	15.0829	3217.27		15.0829	919
	15.1032	3205.27		15.1032	855
	15.1235	3190.27		15.1235	929
	15.1439	3203.27		15.1439	915
	15.1642	3284.27		15.1642	955
	15.1845	3236.27		15.1845	904
	15.2048	3209.27		15.2048	880
	15.2251	3205.27		15.2251	890
	15.2454	3184.27		15.2454	980
	15.2658	3197.27		15.2658	847
	15.2861	3228.27		15.2861	913
	15.3064	3240.27		15.3064	895
	15.3267	3296.27		15.3267	912
	15.347	3189.27		15.347	899
	15.3673	3274.27		15.3673	891
	15.3876	3242.27		15.3876	912
	15.408	3289.27		15.408	864
	15.4283	3207.27		15.4283	906
	15.4486	3259.27		15.4486	874
	15.4689	3260.27		15.4689	926
	15.4892	3205.27		15.4892	932
	15.5095	3276.27		15.5095	921
	15.5298	3216.27		15.5298	953
	15.5502	3244.27		15.5502	929
	15.5705	3251.27		15.5705	929
	15.5908	3208.27		15.5908	857
	15.6111	3184.27		15.6111	883
	15.6314	3279.27		15.6314	864
	15.6517	3248.27		15.6517	940
	15.6721	3225.27		15.6721	896
	15.6924	3196.27		15.6924	879
	15.7127	3255.27		15.7127	892
	15.733	3144.27		15.733	951
	15.7533	3267.27		15.7533	885
	15.7736	3260.27		15.7736	924
	15.7939	3242.27		15.7939	947
	15.8143	3191.27		15.8143	940
	15.8346	3155.27		15.8346	971
	15.8549	3263.27		15.8549	962
	15.8752	3225.27		15.8752	919
	15.8955	3229.27		15.8955	940
	15.9158	3199.27		15.9158	982
	15.9361	3262.27		15.9361	1014
	15.9565	3222.27		15.9565	912
	15.9768	3243.27		15.9768	957
	15.9971	3248.27		15.9971	931
	16.0174	3265.27		16.0174	937
	16.0377	3234.27		16.0377	912
	16.058	3247.27		16.058	926
	16.0784	3235.27		16.0784	927
	16.0987	3310.27		16.0987	928
	16.119	3230.27		16.119	991
	16.1393	3236.27		16.1393	919
	16.1596	3250.27		16.1596	941
	16.1799	3229.27		16.1799	966
	16.2002	3315.27		16.2002	977
	16.2206	3268.27		16.2206	971
	16.2409	3279.27		16.2409	943
	16.2612	3253.27		16.2612	942
	16.2815	3313.27		16.2815	974
	16.3018	3256.27		16.3018	959
	16.3221	3204.27		16.3221	992
	16.3424	3249.27		16.3424	980
	16.3628	3335.27		16.3628	960
	16.3831	3318.27		16.3831	972
	16.4034	3244.27		16.4034	964
	16.4237	3296.27		16.4237	951
	16.444	3199.27		16.444	973
	16.4643	3267.27		16.4643	932
	16.4847	3275.27		16.4847	931
	16.505	3265.27		16.505	968
	16.5253	3242.27		16.5253	971
	16.5456	3271.27		16.5456	990
	16.5659	3221.27		16.5659	953
	16.5862	3331.27		16.5862	930
	16.6065	3266.27		16.6065	1013
	16.6269	3305.27		16.6269	993
	16.6472	3273.27		16.6472	931
	16.6675	3254.27		16.6675	966
	16.6878	3273.27		16.6878	987
	16.7081	3266.27		16.7081	997
	16.7284	3252.27		16.7284	1035
	16.7487	3255.27		16.7487	1038
	16.7691	3274.27		16.7691	943
	16.7894	3335.27		16.7894	1045
	16.8097	3246.27		16.8097	1015
	16.83	3212.27		16.83	980
	16.8503	3286.27		16.8503	970
	16.8706	3266.27		16.8706	1016
	16.8909	3221.27		16.8909	985
	16.9113	3273.27		16.9113	1016
	16.9316	3293.27		16.9316	1013
	16.9519	3229.27		16.9519	1017
	16.9722	3327.27		16.9722	1031
	16.9925	3307.27		16.9925	1026
	17.0128	3292.27		17.0128	1063
	17.0332	3298.27		17.0332	1070
	17.0535	3228.27		17.0535	986
	17.0738	3306.27		17.0738	1059
	17.0941	3286.27		17.0941	1004
	17.1144	3317.27		17.1144	1066
	17.1347	3289.27		17.1347	1026
	17.155	3275.27		17.155	1094
	17.1754	3315.27		17.1754	1021
	17.1957	3319.27		17.1957	1011
	17.216	3373.27		17.216	1056
	17.2363	3346.27		17.2363	1057
	17.2566	3290.27		17.2566	1072
	17.2769	3377.27		17.2769	1023
	17.2972	3313.27		17.2972	1039
	17.3176	3349.27		17.3176	1055
	17.3379	3341.27		17.3379	1072
	17.3582	3329.27		17.3582	1074
	17.3785	3412.27		17.3785	1136
	17.3988	3342.27		17.3988	1050
	17.4191	3368.27		17.4191	1022
	17.4395	3306.27		17.4395	1100
	17.4598	3368.27		17.4598	1162
	17.4801	3423.27		17.4801	1092
	17.5004	3314.27		17.5004	1127
	17.5207	3360.27		17.5207	1098
	17.541	3370.27		17.541	1043
	17.5613	3303.27		17.5613	1121
	17.5817	3420.27		17.5817	1027
	17.602	3395.27		17.602	1147
	17.6223	3436.27		17.6223	1183
	17.6426	3355.27		17.6426	1101
	17.6629	3390.27		17.6629	1162
	17.6832	3378.27		17.6832	1079
	17.7035	3382.27		17.7035	1095
	17.7239	3428.27		17.7239	1215
	17.7442	3401.27		17.7442	1156
	17.7645	3485.27		17.7645	1141
	17.7848	3485.27		17.7848	1126
	17.8051	3396.27		17.8051	1192
	17.8254	3395.27		17.8254	1128
	17.8458	3442.27		17.8458	1191
	17.8661	3484.27		17.8661	1187
	17.8864	3546.27		17.8864	1187
	17.9067	3491.27		17.9067	1261
	17.927	3610.27		17.927	1182
	17.9473	3639.27		17.9473	1184
	17.9676	3552.27		17.9676	1192
	17.988	3553.27		17.988	1240
	18.0083	3617.27		18.0083	1200
	18.0286	3538.27		18.0286	1219
	18.0489	3559.27		18.0489	1172
	18.0692	3580.27		18.0692	1195
	18.0895	3499.27		18.0895	1187
	18.1098	3573.27		18.1098	1210
	18.1302	3583.27		18.1302	1171
	18.1505	3509.27		18.1505	1186
	18.1708	3490.27		18.1708	1204
	18.1911	3459.27		18.1911	1180
	18.2114	3464.27		18.2114	1168
	18.2317	3444.27		18.2317	1243
	18.2521	3447.27		18.2521	1229
	18.2724	3430.27		18.2724	1159
	18.2927	3512.27		18.2927	1213
	18.313	3482.27		18.313	1188
	18.3333	3427.27		18.3333	1199
	18.3536	3501.27		18.3536	1197
	18.3739	3472.27		18.3739	1235
	18.3943	3425.27		18.3943	1257
	18.4146	3540.27		18.4146	1217
	18.4349	3447.27		18.4349	1248
	18.4552	3460.27		18.4552	1207
	18.4755	3366.27		18.4755	1283
	18.4958	3513.27		18.4958	1303
	18.5161	3474.27		18.5161	1275
	18.5365	3424.27		18.5365	1236
	18.5568	3461.27		18.5568	1193
	18.5771	3573.27		18.5771	1329
	18.5974	3408.27		18.5974	1219
	18.6177	3423.27		18.6177	1285
	18.638	3388.27		18.638	1280
	18.6583	3500.27		18.6583	1229
	18.6787	3397.27		18.6787	1301
	18.699	3481.27		18.699	1267
	18.7193	3453.27		18.7193	1289
	18.7396	3504.27		18.7396	1289
	18.7599	3435.27		18.7599	1291
	18.7802	3490.27		18.7802	1330
	18.8006	3424.27		18.8006	1309
	18.8209	3391.27		18.8209	1274
	18.8412	3444.27		18.8412	1322
	18.8615	3501.27		18.8615	1256
	18.8818	3467.27		18.8818	1329
	18.9021	3532.27		18.9021	1285
	18.9224	3456.27		18.9224	1360
	18.9428	3496.27		18.9428	1311
	18.9631	3438.27		18.9631	1322
	18.9834	3487.27		18.9834	1248
	19.0037	3430.27		19.0037	1365
	19.024	3483.27		19.024	1320
	19.0443	3478.27		19.0443	1298
	19.0646	3409.27		19.0646	1371
	19.085	3493.27		19.085	1298
	19.1053	3487.27		19.1053	1329
	19.1256	3471.27		19.1256	1328
	19.1459	3504.27		19.1459	1298
	19.1662	3502.27		19.1662	1299
	19.1865	3544.27		19.1865	1345
	19.2069	3527.27		19.2069	1406
	19.2272	3501.27		19.2272	1419
	19.2475	3504.27		19.2475	1383
	19.2678	3472.27		19.2678	1364
	19.2881	3499.27		19.2881	1357
	19.3084	3539.27		19.3084	1401
	19.3287	3516.27		19.3287	1434
	19.3491	3546.27		19.3491	1310
	19.3694	3481.27		19.3694	1320
	19.3897	3489.27		19.3897	1405
	19.41	3504.27		19.41	1378
	19.4303	3560.27		19.4303	1397
	19.4506	3557.27		19.4506	1421
	19.4709	3531.27		19.4709	1436
	19.4913	3612.27		19.4913	1419
	19.5116	3577.27		19.5116	1339
	19.5319	3544.27		19.5319	1421
	19.5522	3587.27		19.5522	1454
	19.5725	3511.27		19.5725	1486
	19.5928	3590.27		19.5928	1392
	19.6132	3579.27		19.6132	1426
	19.6335	3619.27		19.6335	1390
	19.6538	3517.27		19.6538	1353
	19.6741	3534.27		19.6741	1440
	19.6944	3535.27		19.6944	1412
	19.7147	3587.27		19.7147	1405
	19.735	3514.27		19.735	1408
	19.7554	3603.27		19.7554	1403
	19.7757	3604.27		19.7757	1447
	19.796	3578.27		19.796	1400
	19.8163	3585.27		19.8163	1428
	19.8366	3518.27		19.8366	1439
	19.8569	3595.27		19.8569	1452
	19.8772	3587.27		19.8772	1382
	19.8976	3571.27		19.8976	1404
	19.9179	3659.27		19.9179	1467
	19.9382	3620.27		19.9382	1487
	19.9585	3620.27		19.9585	1468
	19.9788	3603.27		19.9788	1432
	19.9991	3580.27		19.9991	1463
	20.0195	3591.27		20.0195	1515
	20.0398	3613.27		20.0398	1485
	20.0601	3580.27		20.0601	1460
	20.0804	3656.27		20.0804	1565
	20.1007	3663.27		20.1007	1529
	20.121	3533.27		20.121	1523
	20.1413	3594.27		20.1413	1551
	20.1617	3654.27		20.1617	1516
	20.182	3650.27		20.182	1544
	20.2023	3633.27		20.2023	1536
	20.2226	3594.27		20.2226	1552
	20.2429	3605.27		20.2429	1485
	20.2632	3710.27		20.2632	1530
	20.2835	3634.27		20.2835	1530
	20.3039	3638.27		20.3039	1520
	20.3242	3684.27		20.3242	1499
	20.3445	3615.27		20.3445	1546
	20.3648	3679.27		20.3648	1545
	20.3851	3664.27		20.3851	1564
	20.4054	3640.27		20.4054	1480
	20.4257	3693.27		20.4257	1549
	20.4461	3635.27		20.4461	1599
	20.4664	3633.27		20.4664	1586
	20.4867	3673.27		20.4867	1591
	20.507	3673.27		20.507	1492
	20.5273	3636.27		20.5273	1610
	20.5476	3660.27		20.5476	1491
	20.568	3689.27		20.568	1615
	20.5883	3664.27		20.5883	1638
	20.6086	3606.27		20.6086	1581
	20.6289	3677.27		20.6289	1565
	20.6492	3637.27		20.6492	1612
	20.6695	3631.27		20.6695	1595
	20.6898	3660.27		20.6898	1621
	20.7102	3637.27		20.7102	1682
	20.7305	3667.27		20.7305	1659
	20.7508	3682.27		20.7508	1658
	20.7711	3701.27		20.7711	1599
	20.7914	3716.27		20.7914	1584
	20.8117	3612.27		20.8117	1630
	20.832	3639.27		20.832	1693
	20.8524	3732.27		20.8524	1594
	20.8727	3688.27		20.8727	1608
	20.893	3708.27		20.893	1700
	20.9133	3690.27		20.9133	1683
	20.9336	3678.27		20.9336	1651
	20.9539	3652.27		20.9539	1679
	20.9743	3732.27		20.9743	1647
	20.9946	3736.27		20.9946	1654
	21.0149	3708.27		21.0149	1672
	21.0352	3745.27		21.0352	1687
	21.0555	3710.27		21.0555	1639
	21.0758	3772.27		21.0758	1689
	21.0961	3793.27		21.0961	1656
	21.1165	3810.27		21.1165	1739
	21.1368	3707.27		21.1368	1692
	21.1571	3747.27		21.1571	1680
	21.1774	3636.27		21.1774	1667
	21.1977	3749.27		21.1977	1669
	21.218	3761.27		21.218	1701
	21.2383	3732.27		21.2383	1768
	21.2587	3754.27		21.2587	1721
	21.279	3642.27		21.279	1597
	21.2993	3731.27		21.2993	1701
	21.3196	3721.27		21.3196	1777
	21.3399	3744.27		21.3399	1642
	21.3602	3770.27		21.3602	1704
	21.3806	3801.27		21.3806	1632
	21.4009	3724.27		21.4009	1674
	21.4212	3723.27		21.4212	1694
	21.4415	3698.27		21.4415	1795
	21.4618	3782.27		21.4618	1641
	21.4821	3746.27		21.4821	1728
	21.5024	3852.27		21.5024	1718
	21.5228	3821.27		21.5228	1649
	21.5431	3782.27		21.5431	1630
	21.5634	3790.27		21.5634	1729
	21.5837	3741.27		21.5837	1768
	21.604	3759.27		21.604	1725
	21.6243	3782.27		21.6243	1779
	21.6446	3817.27		21.6446	1748
	21.665	3809.27		21.665	1789
	21.6853	3772.27		21.6853	1801
	21.7056	3748.27		21.7056	1798
	21.7259	3757.27		21.7259	1662
	21.7462	3774.27		21.7462	1762
	21.7665	3783.27		21.7665	1705
	21.7868	3794.27		21.7868	1719
	21.8072	3725.27		21.8072	1668
	21.8275	3729.27		21.8275	1769
	21.8478	3760.27		21.8478	1739
	21.8681	3708.27		21.8681	1782
	21.8884	3735.27		21.8884	1827
	21.9087	3739.27		21.9087	1784
	21.9291	3762.27		21.9291	1772
	21.9494	3812.27		21.9494	1752
	21.9697	3792.27		21.9697	1786
	21.99	3780.27		21.99	1817
	22.0103	3775.27		22.0103	1788
	22.0306	3737.27		22.0306	1816
	22.0509	3802.27		22.0509	1768
	22.0713	3833.27		22.0713	1808
	22.0916	3759.27		22.0916	1885
	22.1119	3729.27		22.1119	1810
	22.1322	3786.27		22.1322	1815
	22.1525	3814.27		22.1525	1710
	22.1728	3765.27		22.1728	1847
	22.1931	3828.27		22.1931	1785
	22.2135	3800.27		22.2135	1756
	22.2338	3752.27		22.2338	1746
	22.2541	3771.27		22.2541	1844
	22.2744	3808.27		22.2744	1851
	22.2947	3778.27		22.2947	1758
	22.315	3843.27		22.315	1762
	22.3354	3841.27		22.3354	1823
	22.3557	3704.27		22.3557	1793
	22.376	3812.27		22.376	1781
	22.3963	3819.27		22.3963	1765
	22.4166	3781.27		22.4166	1777
	22.4369	3791.27		22.4369	1749
	22.4572	3751.27		22.4572	1769
	22.4776	3841.27		22.4776	1729
	22.4979	3838.27		22.4979	1870
	22.5182	3752.27		22.5182	1812
	22.5385	3775.27		22.5385	1831
	22.5588	3766.27		22.5588	1850
	22.5791	3772.27		22.5791	1852
	22.5994	3797.27		22.5994	1758
	22.6198	3813.27		22.6198	1834
	22.6401	3764.27		22.6401	1764
	22.6604	3778.27		22.6604	1827
	22.6807	3849.27		22.6807	1860
	22.701	3768.27		22.701	1778
	22.7213	3797.27		22.7213	1814
	22.7417	3783.27		22.7417	1774
	22.762	3750.27		22.762	1884
	22.7823	3802.27		22.7823	1824
	22.8026	3776.27		22.8026	1821
	22.8229	3700.27		22.8229	1824
	22.8432	3758.27		22.8432	1822
	22.8635	3780.27		22.8635	1852
	22.8839	3866.27		22.8839	1800
	22.9042	3762.27		22.9042	1888
	22.9245	3771.27		22.9245	1861
	22.9448	3818.27		22.9448	1841
	22.9651	3856.27		22.9651	1832
	22.9854	3782.27		22.9854	1768
	23.0057	3788.27		23.0057	1803
	23.0261	3720.27		23.0261	1840
	23.0464	3826.27		23.0464	1918
	23.0667	3826.27		23.0667	1815
	23.087	3801.27		23.087	1819
	23.1073	3865.27		23.1073	1779
	23.1276	3735.27		23.1276	1794
	23.148	3763.27		23.148	1774
	23.1683	3816.27		23.1683	1732
	23.1886	3754.27		23.1886	1754
	23.2089	3723.27		23.2089	1786
	23.2292	3819.27		23.2292	1799
	23.2495	3813.27		23.2495	1785
	23.2698	3816.27		23.2698	1868
	23.2902	3770.27		23.2902	1882
	23.3105	3783.27		23.3105	1787
	23.3308	3847.27		23.3308	1930
	23.3511	3805.27		23.3511	1789
	23.3714	3744.27		23.3714	1781
	23.3917	3773.27		23.3917	1850
	23.412	3777.27		23.412	1821
	23.4324	3788.27		23.4324	1848
	23.4527	3692.27		23.4527	1749
	23.473	3730.27		23.473	1796
	23.4933	3760.27		23.4933	1786
	23.5136	3709.27		23.5136	1740
	23.5339	3741.27		23.5339	1892
	23.5542	3791.27		23.5542	1780
	23.5746	3760.27		23.5746	1753
	23.5949	3751.27		23.5949	1735
	23.6152	3732.27		23.6152	1817
	23.6355	3733.27		23.6355	1815
	23.6558	3779.27		23.6558	1786
	23.6761	3706.27		23.6761	1793
	23.6965	3781.27		23.6965	1845
	23.7168	3723.27		23.7168	1770
	23.7371	3804.27		23.7371	1771
	23.7574	3729.27		23.7574	1789
	23.7777	3666.27		23.7777	1792
	23.798	3711.27		23.798	1782
	23.8183	3729.27		23.8183	1702
	23.8387	3815.27		23.8387	1767
	23.859	3701.27		23.859	1680
	23.8793	3829.27		23.8793	1821
	23.8996	3846.27		23.8996	1830
	23.9199	3776.27		23.9199	1729
	23.9402	3745.27		23.9402	1732
	23.9605	3723.27		23.9605	1849
	23.9809	3734.27		23.9809	1750
	24.0012	3754.27		24.0012	1730
	24.0215	3738.27		24.0215	1804
	24.0418	3783.27		24.0418	1786
	24.0621	3774.27		24.0621	1803
	24.0824	3750.27		24.0824	1695
	24.1028	3702.27		24.1028	1714
	24.1231	3713.27		24.1231	1717
	24.1434	3801.27		24.1434	1749
	24.1637	3734.27		24.1637	1690
	24.184	3773.27		24.184	1737
	24.2043	3709.27		24.2043	1769
	24.2246	3689.27		24.2246	1711
	24.245	3703.27		24.245	1782
	24.2653	3747.27		24.2653	1750
	24.2856	3769.27		24.2856	1814
	24.3059	3764.27		24.3059	1745
	24.3262	3706.27		24.3262	1642
	24.3465	3732.27		24.3465	1790
	24.3668	3701.27		24.3668	1726
	24.3872	3703.27		24.3872	1702
	24.4075	3729.27		24.4075	1754
	24.4278	3732.27		24.4278	1762
	24.4481	3775.27		24.4481	1677
	24.4684	3711.27		24.4684	1722
	24.4887	3784.27		24.4887	1715
	24.5091	3731.27		24.5091	1713
	24.5294	3758.27		24.5294	1715
	24.5497	3738.27		24.5497	1695
	24.57	3672.27		24.57	1672
	24.5903	3763.27		24.5903	1640
	24.6106	3731.27		24.6106	1657
	24.6309	3766.27		24.6309	1731
	24.6513	3747.27		24.6513	1664
	24.6716	3785.27		24.6716	1697
	24.6919	3799.27		24.6919	1667
	24.7122	3750.27		24.7122	1689
	24.7325	3842.27		24.7325	1673
	24.7528	3818.27		24.7528	1700
	24.7731	3724.27		24.7731	1630
	24.7935	3818.27		24.7935	1687
	24.8138	3844.27		24.8138	1747
	24.8341	3785.27		24.8341	1586
	24.8544	3784.27		24.8544	1617
	24.8747	3932.27		24.8747	1609
	24.895	3829.27		24.895	1645
	24.9154	3811.27		24.9154	1656
	24.9357	3798.27		24.9357	1674
	24.956	3840.27		24.956	1685
	24.9763	3874.27		24.9763	1644
	24.9966	3826.27		24.9966	1605
	25.0169	3869.27		25.0169	1713
	25.0372	3814.27		25.0372	1613
	25.0576	3867.27		25.0576	1636
	25.0779	3850.27		25.0779	1608
	25.0982	3859.27		25.0982	1557
	25.1185	3876.27		25.1185	1682
	25.1388	3895.27		25.1388	1610
	25.1591	3822.27		25.1591	1646
	25.1794	3842.27		25.1794	1672
	25.1998	3899.27		25.1998	1603
	25.2201	3798.27		25.2201	1637
	25.2404	3892.27		25.2404	1665
	25.2607	3949.27		25.2607	1568
	25.281	3824.27		25.281	1605
	25.3013	3772.27		25.3013	1609
	25.3216	3843.27		25.3216	1559
	25.342	3881.27		25.342	1609
	25.3623	3839.27		25.3623	1554
	25.3826	3839.27		25.3826	1611
	25.4029	3782.27		25.4029	1582
	25.4232	3796.27		25.4232	1545
	25.4435	3848.27		25.4435	1575
	25.4639	3793.27		25.4639	1546
	25.4842	3790.27		25.4842	1454
	25.5045	3783.27		25.5045	1553
	25.5248	3770.27		25.5248	1535
	25.5451	3819.27		25.5451	1544
	25.5654	3783.27		25.5654	1572
	25.5857	3848.27		25.5857	1553
	25.6061	3825.27		25.6061	1506
	25.6264	3805.27		25.6264	1450
	25.6467	3714.27		25.6467	1513
	25.667	3682.27		25.667	1525
	25.6873	3745.27		25.6873	1553
	25.7076	3777.27		25.7076	1512
	25.7279	3783.27		25.7279	1493
	25.7483	3677.27		25.7483	1460
	25.7686	3690.27		25.7686	1518
	25.7889	3649.27		25.7889	1521
	25.8092	3662.27		25.8092	1546
	25.8295	3700.27		25.8295	1513
	25.8498	3757.27		25.8498	1360
	25.8702	3703.27		25.8702	1510
	25.8905	3671.27		25.8905	1463
	25.9108	3642.27		25.9108	1375
	25.9311	3650.27		25.9311	1481
	25.9514	3661.27		25.9514	1460
	25.9717	3610.27		25.9717	1414
	25.992	3541.27		25.992	1468
	26.0124	3645.27		26.0124	1358
	26.0327	3577.27		26.0327	1389
	26.053	3595.27		26.053	1464
	26.0733	3606.27		26.0733	1363
	26.0936	3556.27		26.0936	1443
	26.1139	3513.27		26.1139	1471
	26.1342	3537.27		26.1342	1381
	26.1546	3489.27		26.1546	1391
	26.1749	3575.27		26.1749	1333
	26.1952	3564.27		26.1952	1428
	26.2155	3542.27		26.2155	1355
	26.2358	3555.27		26.2358	1348
	26.2561	3501.27		26.2561	1351
	26.2765	3429.27		26.2765	1389
	26.2968	3536.27		26.2968	1456
	26.3171	3526.27		26.3171	1330
	26.3374	3488.27		26.3374	1275
	26.3577	3451.27		26.3577	1326
	26.378	3449.27		26.378	1373
	26.3983	3510.27		26.3983	1309
	26.4187	3445.27		26.4187	1351
	26.439	3424.27		26.439	1375
	26.4593	3416.27		26.4593	1333
	26.4796	3445.27		26.4796	1261
	26.4999	3436.27		26.4999	1319
	26.5202	3352.27		26.5202	1292
	26.5405	3523.27		26.5405	1272
	26.5609	3403.27		26.5609	1285
	26.5812	3398.27		26.5812	1293
	26.6015	3369.27		26.6015	1320
	26.6218	3380.27		26.6218	1273
	26.6421	3312.27		26.6421	1295
	26.6624	3367.27		26.6624	1249
	26.6827	3428.27		26.6827	1250
	26.7031	3368.27		26.7031	1272
	26.7234	3441.27		26.7234	1296
	26.7437	3366.27		26.7437	1220
	26.764	3318.27		26.764	1284
	26.7843	3280.27		26.7843	1312
	26.8046	3337.27		26.8046	1265
	26.825	3329.27		26.825	1324
	26.8453	3375.27		26.8453	1209
	26.8656	3273.27		26.8656	1234
	26.8859	3322.27		26.8859	1221
	26.9062	3277.27		26.9062	1179
	26.9265	3287.27		26.9265	1155
	26.9468	3295.27		26.9468	1216
	26.9672	3337.27		26.9672	1218
	26.9875	3315.27		26.9875	1206
	27.0078	3240.27		27.0078	1146
	27.0281	3257.27		27.0281	1192
	27.0484	3337.27		27.0484	1270
	27.0687	3308.27		27.0687	1204
	27.089	3253.27		27.089	1179
	27.1094	3345.27		27.1094	1147
	27.1297	3251.27		27.1297	1208
	27.15	3268.27		27.15	1210
	27.1703	3319.27		27.1703	1161
	27.1906	3221.27		27.1906	1165
	27.2109	3279.27		27.2109	1166
	27.2313	3212.27		27.2313	1178
	27.2516	3182.27		27.2516	1155
	27.2719	3218.27		27.2719	1138
	27.2922	3221.27		27.2922	1181
	27.3125	3208.27		27.3125	1155
	27.3328	3211.27		27.3328	1150
	27.3531	3233.27		27.3531	1158
	27.3735	3190.27		27.3735	1176
	27.3938	3264.27		27.3938	1129
	27.4141	3202.27		27.4141	1132
	27.4344	3232.27		27.4344	1135
	27.4547	3204.27		27.4547	1092
	27.475	3227.27		27.475	1071
	27.4953	3208.27		27.4953	1138
	27.5157	3188.27		27.5157	1145
	27.536	3238.27		27.536	1158
	27.5563	3127.27		27.5563	1151
	27.5766	3183.27		27.5766	1110
	27.5969	3177.27		27.5969	1108
	27.6172	3211.27		27.6172	1101
	27.6376	3167.27		27.6376	1075
	27.6579	3212.27		27.6579	1097
	27.6782	3126.27		27.6782	1086
	27.6985	3167.27		27.6985	1060
	27.7188	3144.27		27.7188	1034
	27.7391	3145.27		27.7391	1034
	27.7594	3169.27		27.7594	1075
	27.7798	3122.27		27.7798	1050
	27.8001	3123.27		27.8001	1067
	27.8204	3124.27		27.8204	1112
	27.8407	3140.27		27.8407	1003
	27.861	3179.27		27.861	1113
	27.8813	3114.27		27.8813	1032
	27.9016	3119.27		27.9016	1063
	27.922	3133.27		27.922	1092
	27.9423	3087.27		27.9423	1090
	27.9626	3099.27		27.9626	1031
	27.9829	3109.27		27.9829	988
	28.0032	3099.27		28.0032	1082
	28.0235	3124.27		28.0235	1061
	28.0439	3123.27		28.0439	1045
	28.0642	3079.27		28.0642	960
	28.0845	3123.27		28.0845	1024
	28.1048	3102.27		28.1048	1030
	28.1251	3157.27		28.1251	1033
	28.1454	3079.27		28.1454	985
	28.1657	3059.27		28.1657	1016
	28.1861	3043.27		28.1861	1064
	28.2064	3054.27		28.2064	966
	28.2267	3131.27		28.2267	1055
	28.247	3107.27		28.247	1064
	28.2673	3086.27		28.2673	1027
	28.2876	3042.27		28.2876	1003
	28.3079	2980.27		28.3079	978
	28.3283	3076.27		28.3283	983
	28.3486	3045.27		28.3486	1003
	28.3689	3096.27		28.3689	960
	28.3892	3058.27		28.3892	943
	28.4095	3040.27		28.4095	933
	28.4298	3070.27		28.4298	990
	28.4501	3074.27		28.4501	1012
	28.4705	3061.27		28.4705	900
	28.4908	3064.27		28.4908	967
	28.5111	3088.27		28.5111	976
	28.5314	2997.27		28.5314	950
	28.5517	3048.27		28.5517	934
	28.572	2982.27		28.572	945
	28.5924	2996.27		28.5924	923
	28.6127	3035.27		28.6127	944
	28.633	3009.27		28.633	980
	28.6533	2955.27		28.6533	913
	28.6736	2981.27		28.6736	876
	28.6939	2989.27		28.6939	957
	28.7142	2960.27		28.7142	938
	28.7346	3062.27		28.7346	1005
	28.7549	3025.27		28.7549	924
	28.7752	3044.27		28.7752	936
	28.7955	3033.27		28.7955	982
	28.8158	2995.27		28.8158	979
	28.8361	3029.27		28.8361	918
	28.8564	2990.27		28.8564	930
	28.8768	3032.27		28.8768	934
	28.8971	3057.27		28.8971	927
	28.9174	2981.27		28.9174	935
	28.9377	3000.27		28.9377	901
	28.958	3014.27		28.958	869
	28.9783	2981.27		28.9783	909
	28.9987	2935.27		28.9987	866
	29.019	3015.27		29.019	932
	29.0393	2920.27		29.0393	891
	29.0596	3020.27		29.0596	873
	29.0799	3012.27		29.0799	872
	29.1002	2950.27		29.1002	906
	29.1205	3012.27		29.1205	815
	29.1409	2951.27		29.1409	926
	29.1612	2956.27		29.1612	906
	29.1815	2963.27		29.1815	906
	29.2018	2921.27		29.2018	920
	29.2221	2925.27		29.2221	916
	29.2424	2941.27		29.2424	866
	29.2627	2987.27		29.2627	946
	29.2831	2932.27		29.2831	858
	29.3034	2970.27		29.3034	882
	29.3237	2960.27		29.3237	874
	29.344	2979.27		29.344	874
	29.3643	2973.27		29.3643	841
	29.3846	2992.27		29.3846	875
	29.405	2996.27		29.405	875
	29.4253	2943.27		29.4253	863
	29.4456	2952.27		29.4456	865
	29.4659	2923.27		29.4659	849
	29.4862	2912.27		29.4862	831
	29.5065	2981.27		29.5065	823
	29.5268	2902.27		29.5268	852
	29.5472	2958.27		29.5472	853
	29.5675	2890.27		29.5675	835
	29.5878	2933.27		29.5878	883
	29.6081	2896.27		29.6081	837
	29.6284	2925.27		29.6284	826
	29.6487	2926.27		29.6487	834
	29.669	2931.27		29.669	791
	29.6894	2944.27		29.6894	826
	29.7097	2893.27		29.7097	859
	29.73	2869.27		29.73	826
	29.7503	2958.27		29.7503	803
	29.7706	2859.27		29.7706	779
	29.7909	2868.27		29.7909	829
	29.8113	2931.27		29.8113	770
	29.8316	2881.27		29.8316	822
	29.8519	2917.27		29.8519	793
	29.8722	2856.27		29.8722	805
	29.8925	2855.27		29.8925	845
	29.9128	2843.27		29.9128	821
	29.9331	2888.27		29.9331	735
	29.9535	2864.27		29.9535	803
	29.9738	2877.27		29.9738	843
	29.9941	2845.27		29.9941	794
	30.0144	2888.27		30.0144	776
	30.0347	2864.27		30.0347	747
	30.055	2882.27		30.055	805
	30.0753	2866.27		30.0753	783
	30.0957	2854.27		30.0957	749
	30.116	2889.27		30.116	809
	30.1363	2893.27		30.1363	761
	30.1566	2880.27		30.1566	805
	30.1769	2847.27		30.1769	802
	30.1972	2891.27		30.1972	778
	30.2175	2881.27		30.2175	749
	30.2379	2896.27		30.2379	776
	30.2582	2897.27		30.2582	763
	30.2785	2859.27		30.2785	795
	30.2988	2804.27		30.2988	795
	30.3191	2820.27		30.3191	731
	30.3394	2853.27		30.3394	753
	30.3598	2845.27		30.3598	789
	30.3801	2836.27		30.3801	784
	30.4004	2834.27		30.4004	769
	30.4207	2897.27		30.4207	703
	30.441	2842.27		30.441	776
	30.4613	2840.27		30.4613	781
	30.4816	2833.27		30.4816	742
	30.502	2822.27		30.502	760
	30.5223	2831.27		30.5223	799
	30.5426	2851.27		30.5426	729
	30.5629	2863.27		30.5629	707
	30.5832	2809.27		30.5832	789
	30.6035	2839.27		30.6035	739
	30.6238	2807.27		30.6238	693
	30.6442	2825.27		30.6442	719
	30.6645	2823.27		30.6645	752
	30.6848	2782.27		30.6848	733
	30.7051	2746.27		30.7051	725
	30.7254	2841.27		30.7254	720
	30.7457	2834.27		30.7457	753
	30.7661	2852.27		30.7661	771
	30.7864	2828.27		30.7864	755
	30.8067	2792.27		30.8067	715
	30.827	2808.27		30.827	730
	30.8473	2804.27		30.8473	722
	30.8676	2846.27		30.8676	748
	30.8879	2822.27		30.8879	675
	30.9083	2809.27		30.9083	702
	30.9286	2827.27		30.9286	704
	30.9489	2801.27		30.9489	725
	30.9692	2805.27		30.9692	690
	30.9895	2826.27		30.9895	746
	31.0098	2745.27		31.0098	720
	31.0301	2768.27		31.0301	687
	31.0505	2823.27		31.0505	704
	31.0708	2830.27		31.0708	708
	31.0911	2843.27		31.0911	726
	31.1114	2821.27		31.1114	709
	31.1317	2815.27		31.1317	680
	31.152	2780.27		31.152	698
	31.1724	2810.27		31.1724	682
	31.1927	2806.27		31.1927	682
	31.213	2762.27		31.213	681
	31.2333	2765.27		31.2333	718
	31.2536	2801.27		31.2536	694
	31.2739	2754.27		31.2739	672
	31.2942	2781.27		31.2942	706
	31.3146	2797.27		31.3146	708
	31.3349	2807.27		31.3349	759
	31.3552	2770.27		31.3552	688
	31.3755	2776.27		31.3755	674
	31.3958	2771.27		31.3958	654
	31.4161	2766.27		31.4161	660
	31.4364	2770.27		31.4364	682
	31.4568	2758.27		31.4568	664
	31.4771	2745.27		31.4771	678
	31.4974	2820.27		31.4974	658
	31.5177	2750.27		31.5177	683
	31.538	2826.27		31.538	665
	31.5583	2792.27		31.5583	651
	31.5786	2766.27		31.5786	670
	31.599	2782.27		31.599	624
	31.6193	2762.27		31.6193	687
	31.6396	2751.27		31.6396	699
	31.6599	2767.27		31.6599	718
	31.6802	2742.27		31.6802	713
	31.7005	2808.27		31.7005	681
	31.7209	2751.27		31.7209	679
	31.7412	2762.27		31.7412	754
	31.7615	2781.27		31.7615	701
	31.7818	2759.27		31.7818	651
	31.8021	2754.27		31.8021	678
	31.8224	2726.27		31.8224	704
	31.8427	2787.27		31.8427	660
	31.8631	2739.27		31.8631	681
	31.8834	2715.27		31.8834	632
	31.9037	2801.27		31.9037	634
	31.924	2739.27		31.924	700
	31.9443	2785.27		31.9443	669
	31.9646	2733.27		31.9646	643
	31.9849	2724.27		31.9849	704
	32.0053	2744.27		32.0053	637
	32.0256	2770.27		32.0256	655
	32.0459	2681.27		32.0459	617
	32.0662	2763.27		32.0662	612
	32.0865	2758.27		32.0865	613
	32.1068	2707.27		32.1068	655
	32.1272	2737.27		32.1272	642
	32.1475	2739.27		32.1475	603
	32.1678	2761.27		32.1678	661
	32.1881	2712.27		32.1881	678
	32.2084	2664.27		32.2084	653
	32.2287	2735.27		32.2287	641
	32.249	2697.27		32.249	637
	32.2694	2733.27		32.2694	650
	32.2897	2744.27		32.2897	656
	32.31	2718.27		32.31	604
	32.3303	2696.27		32.3303	645
	32.3506	2698.27		32.3506	612
	32.3709	2738.27		32.3709	657
	32.3912	2741.27		32.3912	620
	32.4116	2711.27		32.4116	643
	32.4319	2686.27		32.4319	589
	32.4522	2727.27		32.4522	629
	32.4725	2750.27		32.4725	633
	32.4928	2747.27		32.4928	656
	32.5131	2691.27		32.5131	610
	32.5335	2690.27		32.5335	632
	32.5538	2681.27		32.5538	615
	32.5741	2710.27		32.5741	599
	32.5944	2686.27		32.5944	592
	32.6147	2691.27		32.6147	605
	32.635	2713.27		32.635	686
	32.6553	2661.27		32.6553	608
	32.6757	2679.27		32.6757	580
	32.696	2686.27		32.696	584
	32.7163	2729.27		32.7163	603
	32.7366	2703.27		32.7366	587
	32.7569	2710.27		32.7569	615
	32.7772	2673.27		32.7772	605
	32.7975	2679.27		32.7975	592
	32.8179	2658.27		32.8179	637
	32.8382	2688.27		32.8382	627
	32.8585	2710.27		32.8585	571
	32.8788	2689.27		32.8788	577
	32.8991	2723.27		32.8991	580
	32.9194	2744.27		32.9194	610
	32.9398	2670.27		32.9398	649
	32.9601	2689.27		32.9601	614
	32.9804	2692.27		32.9804	622
	33.0007	2662.27		33.0007	601
	33.021	2686.27		33.021	640
	33.0413	2691.27		33.0413	596
	33.0616	2652.27		33.0616	621
	33.082	2677.27		33.082	614
	33.1023	2702.27		33.1023	610
	33.1226	2688.27		33.1226	622
	33.1429	2665.27		33.1429	595
	33.1632	2670.27		33.1632	653
	33.1835	2700.27		33.1835	597
	33.2038	2671.27		33.2038	563
	33.2242	2675.27		33.2242	593
	33.2445	2674.27		33.2445	627
	33.2648	2660.27		33.2648	570
	33.2851	2712.27		33.2851	639
	33.3054	2676.27		33.3054	586
	33.3257	2612.27		33.3257	588
	33.346	2717.27		33.346	594
	33.3664	2659.27		33.3664	576
	33.3867	2669.27		33.3867	524
	33.407	2715.27		33.407	590
	33.4273	2706.27		33.4273	618
	33.4476	2699.27		33.4476	612
	33.4679	2667.27		33.4679	546
	33.4883	2666.27		33.4883	559
	33.5086	2701.27		33.5086	611
	33.5289	2672.27		33.5289	571
	33.5492	2643.27		33.5492	597
	33.5695	2628.27		33.5695	588
	33.5898	2653.27		33.5898	576
	33.6101	2653.27		33.6101	571
	33.6305	2664.27		33.6305	580
	33.6508	2690.27		33.6508	562
	33.6711	2653.27		33.6711	610
	33.6914	2693.27		33.6914	563
	33.7117	2676.27		33.7117	596
	33.732	2708.27		33.732	583
	33.7523	2639.27		33.7523	523
	33.7727	2658.27		33.7727	579
	33.793	2625.27		33.793	569
	33.8133	2684.27		33.8133	542
	33.8336	2627.27		33.8336	592
	33.8539	2633.27		33.8539	562
	33.8742	2602.27		33.8742	560
	33.8946	2720.27		33.8946	573
	33.9149	2674.27		33.9149	578
	33.9352	2643.27		33.9352	554
	33.9555	2698.27		33.9555	567
	33.9758	2660.27		33.9758	571
	33.9961	2637.27		33.9961	571
	34.0164	2634.27		34.0164	552
	34.0368	2652.27		34.0368	566
	34.0571	2672.27		34.0571	562
	34.0774	2626.27		34.0774	565
	34.0977	2621.27		34.0977	592
	34.118	2661.27		34.118	556
	34.1383	2658.27		34.1383	583
	34.1586	2656.27		34.1586	613
	34.179	2689.27		34.179	581
	34.1993	2638.27		34.1993	588
	34.2196	2656.27		34.2196	562
	34.2399	2627.27		34.2399	552
	34.2602	2615.27		34.2602	563
	34.2805	2658.27		34.2805	534
	34.3009	2647.27		34.3009	549
	34.3212	2629.27		34.3212	555
	34.3415	2665.27		34.3415	563
	34.3618	2590.27		34.3618	582
	34.3821	2632.27		34.3821	557
	34.4024	2606.27		34.4024	512
	34.4227	2622.27		34.4227	547
	34.4431	2648.27		34.4431	525
	34.4634	2658.27		34.4634	538
	34.4837	2598.27		34.4837	533
	34.504	2631.27		34.504	579
	34.5243	2637.27		34.5243	531
	34.5446	2618.27		34.5446	537
	34.5649	2624.27		34.5649	617
	34.5853	2603.27		34.5853	582
	34.6056	2626.27		34.6056	578
	34.6259	2636.27		34.6259	509
	34.6462	2552.27		34.6462	522
	34.6665	2608.27		34.6665	547
	34.6868	2655.27		34.6868	545
	34.7072	2608.27		34.7072	566
	34.7275	2656.27		34.7275	551
	34.7478	2658.27		34.7478	549
	34.7681	2653.27		34.7681	556
	34.7884	2660.27		34.7884	539
	34.8087	2641.27		34.8087	485
	34.829	2584.27		34.829	544
	34.8494	2617.27		34.8494	528
	34.8697	2622.27		34.8697	524
	34.89	2640.27		34.89	528
	34.9103	2605.27		34.9103	512
	34.9306	2613.27		34.9306	554
	34.9509	2621.27		34.9509	514
	34.9712	2636.27		34.9712	527
	34.9916	2624.27		34.9916	536

## Sheet: Fig. 2g
Fig. 2g
	Hysteresis loops of the Fe3O4 and Fe3O4@COF nanocomposites
	Fe3O4			Fe3O4@COF
	29.9996	62.2902		29.9997	41.2288
	29.0002	62.282		29.0004	41.2017
	28.0003	62.1995		28.0002	41.1593
	27.0003	62.1656		27.0004	41.1161
	26.0004	62.066		26.0003	41.0665
	25.0001	62.0075		25.0002	41.0133
	24.0004	61.94		24.0003	40.9583
	23.0004	61.8291		23.0004	40.8886
	22.0003	61.7123		22.0004	40.8348
	21.0004	61.6025		21.0003	40.7645
	20.0003	61.4792		20.0004	40.6921
	19.0002	61.3971		19.0003	40.6163
	18.0003	61.2845		18.0004	40.5242
	17.0003	61.1317		17.0002	40.4373
	16.0003	60.986		16.0003	40.3239
	15.0004	60.8397		15.0003	40.21
	14.0004	60.6305		14.0003	40.0947
	13.0002	60.4288		13.0003	39.9553
	12.0002	60.2071		12.0003	39.7978
	11.0002	59.9518		11.0005	39.6218
	10.0002	59.6608		10.0003	39.4088
	9.00027	59.2965		9.00022	39.1763
	8.00026	58.8975		8.0004	38.8818
	8.00024	58.9076		8.00039	38.8791
	7.50047	58.6601		7.50024	38.7171
	7.00021	58.4006		7.00047	38.5373
	6.50039	58.1216		6.50022	38.3281
	6.00037	57.7841		6.0005	38.0992
	5.50041	57.4052		5.50022	37.8454
	5.00042	56.9522		5.00036	37.5465
	4.50018	56.4435		4.50023	37.2
	4.00018	55.8236		4.00039	36.7933
	3.50036	55.1113		3.50033	36.2993
	3.00032	54.1785		3.00043	35.6869
	2.5005	52.9858		2.50042	34.9047
	2.00043	51.3434		2.00021	33.8356
	1.50048	48.8745		1.50037	32.2589
	1.0004	44.4285		1.00019	29.4955
	1.0004	44.39		1.0002	29.4973
	0.95035	43.7145		0.95042	29.0854
	0.90036	42.9884		0.90046	28.633
	0.85043	42.1679		0.85041	28.1362
	0.80047	41.2507		0.80043	27.5838
	0.7504	40.2464		0.75053	26.9563
	0.70029	39.105		0.70038	26.2415
	0.65047	37.8115		0.65043	25.434
	0.60029	36.3524		0.6004	24.4938
	0.55035	34.6849		0.55027	23.4246
	0.50031	32.8419		0.50039	22.1932
	0.45045	30.7426		0.4504	20.7838
	0.40038	28.3566		0.40042	19.1817
	0.3504	25.7199		0.35036	17.374
	0.30047	22.7639		0.30042	15.3379
	0.25033	19.4916		0.25028	13.0938
	0.20036	15.8683		0.20027	10.6463
	0.15037	11.9627		0.15029	7.96254
	0.10045	7.65496		0.10033	5.09676
	0.05037	2.97408		0.05043	2.02476
	0.00041263	-2.37977		0.000303404	-1.36578
	-0.04961	-7.66873		-0.0497	-4.91737
	-0.09957	-12.348		-0.09961	-8.1531
	-0.14964	-16.4475		-0.14958	-10.9988
	-0.19964	-20.1139		-0.19954	-13.5165
	-0.24963	-23.3593		-0.24956	-15.7577
	-0.29959	-26.2721		-0.29952	-17.7589
	-0.34957	-28.8797		-0.34964	-19.5355
	-0.39957	-31.2018		-0.39964	-21.0923
	-0.44955	-33.2419		-0.44962	-22.4649
	-0.49955	-35.0634		-0.4996	-23.6602
	-0.54983	-36.6724		-0.54956	-24.6978
	-0.59964	-38.0852		-0.59953	-25.6025
	-0.64961	-39.3415		-0.64956	-26.3833
	-0.69955	-40.4693		-0.69971	-27.0707
	-0.74971	-41.4361		-0.74959	-27.68
	-0.79956	-42.3252		-0.79962	-28.2267
	-0.84968	-43.1297		-0.84959	-28.6983
	-0.89961	-43.8484		-0.89969	-29.1366
	-0.94958	-44.5037		-0.94966	-29.5373
	-0.99972	-45.1008		-0.99963	-29.9044
	-0.99972	-45.1315		-0.99958	-29.9098
	-1.49967	-49.2003		-1.49955	-32.4535
	-1.99958	-51.5452		-1.9996	-33.9489
	-2.49951	-53.1071		-2.49957	-34.969
	-2.99954	-54.2635		-2.9996	-35.7296
	-3.49958	-55.1476		-3.49979	-36.3222
	-3.99959	-55.8841		-3.99966	-36.8093
	-4.49979	-56.4832		-4.49951	-37.2096
	-4.99959	-57.0093		-4.99967	-37.556
	-5.49951	-57.4417		-5.49959	-37.8419
	-5.99957	-57.8036		-5.99964	-38.1021
	-6.49963	-58.1273		-6.49965	-38.3301
	-6.99966	-58.4297		-6.99954	-38.5329
	-7.49965	-58.7028		-7.49953	-38.7135
	-7.99957	-58.9294		-7.9996	-38.8744
	-7.99956	-58.9257		-7.99962	-38.8824
	-8.99979	-59.3567		-8.99958	-39.1627
	-9.99961	-59.7118		-9.99967	-39.3964
	-10.9998	-60.0198		-10.9996	-39.6124
	-11.9995	-60.2714		-11.9997	-39.78
	-12.9995	-60.5015		-12.9996	-39.9432
	-13.9995	-60.6971		-13.9996	-40.0756
	-14.9996	-60.8876		-14.9995	-40.2034
	-15.9996	-61.0566		-15.9995	-40.3222
	-16.9998	-61.2141		-16.9998	-40.4118
	-17.9997	-61.3378		-17.9996	-40.5048
	-18.9995	-61.4813		-18.9997	-40.5982
	-19.9997	-61.5866		-19.9996	-40.6796
	-20.9997	-61.6908		-20.9995	-40.7469
	-21.9998	-61.8		-21.9997	-40.8142
	-22.9996	-61.8978		-22.9996	-40.8832
	-23.9996	-61.9949		-23.9995	-40.9417
	-24.9997	-62.0804		-24.9998	-40.9915
	-25.9996	-62.1536		-25.9996	-41.0562
	-26.9997	-62.2321		-26.9996	-41.106
	-27.9997	-62.2958		-27.9997	-41.1411
	-28.9996	-62.3598		-28.9996	-41.1908
	-29.9996	-62.4268		-29.9995	-41.2315
	-29.0004	-62.3363		-29.0002	-41.19
	-28.0003	-62.2838		-28.0004	-41.145
	-27.0003	-62.2174		-27.0003	-41.1039
	-26.0003	-62.1497		-26.0004	-41.0457
	-25.0003	-62.0593		-25.0003	-40.9995
	-24.0004	-61.9758		-24.0004	-40.9504
	-23.0002	-61.8963		-23.0003	-40.8775
	-22.0003	-61.8089		-22.0004	-40.8192
	-21.0004	-61.691		-21.0003	-40.7598
	-20.0003	-61.5872		-20.0004	-40.6818
	-19.0004	-61.4731		-19.0004	-40.5917
	-18.0003	-61.341		-18.0004	-40.5105
	-17.0003	-61.2049		-17.0003	-40.4112
	-16.0003	-61.0549		-16.0004	-40.3105
	-15.0002	-60.8962		-15.0005	-40.2045
	-14.0003	-60.7075		-14.0003	-40.0787
	-13.0004	-60.4975		-13.0003	-39.9401
	-12.0002	-60.2864		-12.0004	-39.7776
	-11.0005	-60.0298		-11.0003	-39.5985
	-10.0002	-59.7099		-10.0003	-39.3894
	-9.00047	-59.3801		-9.00025	-39.1578
	-8.00017	-58.9606		-8.00028	-38.8732
	-8.0002	-58.9236		-8.00029	-38.8736
	-7.50048	-58.7222		-7.50025	-38.7119
	-7.00049	-58.4558		-7.00022	-38.5248
	-6.5004	-58.1469		-6.50049	-38.3281
	-6.00038	-57.8233		-6.00044	-38.0936
	-5.50016	-57.417		-5.50026	-37.8363
	-5.00025	-57.0006		-5.00046	-37.535
	-4.50049	-56.4918		-4.50037	-37.1869
	-4.0004	-55.8768		-4.00048	-36.7838
	-3.50041	-55.1336		-3.50018	-36.2874
	-3.00035	-54.213		-3.00046	-35.6738
	-2.50039	-53.0239		-2.50046	-34.8881
	-2.00022	-51.3741		-2.00049	-33.8287
	-1.50047	-48.9062		-1.50036	-32.247
	-1.0002	-44.4381		-1.00049	-29.4682
	-1.00024	-44.398		-1.00047	-29.4631
	-0.95041	-43.7325		-0.95036	-29.0527
	-0.90046	-42.9943		-0.90038	-28.6014
	-0.85016	-42.1787		-0.85037	-28.0996
	-0.80041	-41.2683		-0.80043	-27.5492
	-0.75039	-40.2668		-0.75029	-26.9193
	-0.70045	-39.1002		-0.70042	-26.2114
	-0.65041	-37.8051		-0.65043	-25.3928
	-0.60018	-36.3314		-0.60045	-24.4603
	-0.55048	-34.6758		-0.55041	-23.3986
	-0.50039	-32.7997		-0.50048	-22.1671
	-0.45037	-30.6868		-0.45032	-20.7504
	-0.4004	-28.3191		-0.40034	-19.1545
	-0.35026	-25.6594		-0.35037	-17.3265
	-0.30044	-22.7159		-0.30039	-15.3141
	-0.25028	-19.4211		-0.25025	-13.0566
	-0.20045	-15.8164		-0.2004	-10.6119
	-0.15033	-11.8577		-0.15036	-7.91486
	-0.10035	-7.50836		-0.10031	-5.01994
	-0.05039	-2.78271		-0.05032	-1.91735
	-0.000376221	2.61368		-0.000364085	1.52875
	0.04972	7.92042		0.04961	5.09639
	0.09963	12.5674		0.0997	8.32548
	0.14954	16.6711		0.14963	11.153
	0.19971	20.3011		0.19965	13.6655
	0.24954	23.5381		0.24964	15.8822
	0.2997	26.4413		0.29959	17.869
	0.34957	29.0123		0.34967	19.624
	0.39961	31.3053		0.39958	21.1637
	0.44971	33.3549		0.44961	22.5324
	0.49967	35.1718		0.49972	23.7109
	0.54971	36.7615		0.54961	24.7425
	0.59949	38.1728		0.5996	25.6322
	0.64969	39.4234		0.64958	26.4118
	0.69967	40.5293		0.69974	27.0858
	0.7496	41.4961		0.74968	27.6861
	0.79971	42.388		0.79963	28.2252
	0.84965	43.1878		0.84957	28.7179
	0.89958	43.9069		0.89969	29.1509
	0.94961	44.5451		0.94966	29.5383
	0.99966	45.1574		0.99958	29.9124
	0.9996	45.1567		0.9995	29.9196
	1.49953	49.2038		1.49958	32.4464
	1.99981	51.5577		1.99953	33.9397
	2.49954	53.125		2.4996	34.9589
	2.99954	54.2978		2.99966	35.7269
	3.49964	55.181		3.49958	36.3233
	3.99949	55.9031		3.99961	36.8079
	4.49955	56.5162		4.49978	37.2076
	4.99979	57.0349		4.99956	37.5561
	5.49964	57.4521		5.49957	37.8451
	5.99959	57.8274		5.99952	38.0939
	6.49956	58.1621		6.49952	38.322
	6.99956	58.4582		6.99982	38.5315
	7.49982	58.7355		7.49962	38.7158
	7.99963	58.9462		7.99954	38.8713
	7.99963	58.9596		7.99957	38.8775
	8.99979	59.3799		8.99957	39.1561
	9.99955	59.7415		9.9995	39.4042
	10.9995	60.0435		10.9995	39.5923
	11.9996	60.2814		11.9999	39.7919
	12.9996	60.517		12.9995	39.9339
	13.9996	60.7205		13.9996	40.071
	14.9996	60.9003		14.9998	40.1966
	15.9995	61.0864		15.9996	40.3172
	16.9998	61.2396		16.9995	40.4143
	17.9996	61.3759		17.9996	40.5149
	18.9995	61.4943		18.9998	40.5894
	19.9996	61.6143		19.9996	40.6714
	20.9995	61.7174		20.9996	40.7481
	21.9996	61.8141		21.9995	40.8067
	22.9996	61.9175		22.9995	40.8813
	23.9996	62.0131		23.9995	40.9477
	24.9996	62.0914		24.9995	40.9959
	25.9999	62.1675		25.9995	41.0515
	26.9996	62.2292		26.9996	41.1021
	27.9996	62.3068		27.9995	41.14
	28.9996	62.3757		28.9996	41.194
	29.9996	62.4454		29.9996	41.224

## Sheet: Fig. 2h
Fig. 2h
	UV-vis spectra of CuS and CuS@COF
	CuS			CuS@COF
	300	3.168		300	3.096
	301	3.114		301	3.066
	302	3.079		302	3.034
	303	3.049		303	2.997
	304	3.02		304	2.966
	305	2.986		305	2.932
	306	2.954		306	2.896
	307	2.925		307	2.873
	308	2.905		308	2.84
	309	2.874		309	2.811
	310	2.857		310	2.787
	311	2.837		311	2.76
	312	2.822		312	2.733
	313	2.805		313	2.709
	314	2.778		314	2.683
	315	2.766		315	2.654
	316	2.747		316	2.627
	317	2.726		317	2.601
	318	2.709		318	2.575
	319	2.692		319	2.546
	320	2.68		320	2.522
	321	2.66		321	2.498
	322	2.648		322	2.481
	323	2.632		323	2.459
	324	2.62		324	2.435
	325	2.607		325	2.415
	326	2.595		326	2.401
	327	2.585		327	2.38
	328	2.575		328	2.364
	329	2.562		329	2.347
	330	2.547		330	2.332
	331	2.533		331	2.313
	332	2.517		332	2.296
	333	2.506		333	2.281
	334	2.489		334	2.26
	335	2.472		335	2.245
	336	2.456		336	2.228
	337	2.44		337	2.213
	338	2.422		338	2.199
	339	2.408		339	2.182
	340	2.389		340	2.168
	341	2.371		341	2.153
	342	2.355		342	2.139
	343	2.336		343	2.123
	344	2.319		344	2.111
	345	2.302		345	2.096
	346	2.289		346	2.082
	347	2.272		347	2.069
	348	2.256		348	2.058
	349	2.24		349	2.047
	350	2.226		350	2.037
	351	2.212		351	2.025
	352	2.199		352	2.015
	353	2.185		353	2.006
	354	2.172		354	1.997
	355	2.161		355	1.988
	356	2.149		356	1.979
	357	2.137		357	1.972
	358	2.127		358	1.96
	359	2.118		359	1.951
	360	2.105		360	1.945
	361	2.093		361	1.937
	362	2.084		362	1.927
	363	2.076		363	1.915
	364	2.067		364	1.909
	365	2.055		365	1.902
	366	2.046		366	1.894
	367	2.035		367	1.886
	368	2.027		368	1.877
	369	2.017		369	1.867
	370	2.005		370	1.859
	371	1.995		371	1.85
	372	1.986		372	1.841
	373	1.978		373	1.833
	374	1.97		374	1.827
	375	1.962		375	1.819
	376	1.954		376	1.815
	377	1.946		377	1.808
	378	1.939		378	1.8
	379	1.933		379	1.793
	380	1.925		380	1.79
	381	1.919		381	1.785
	382	1.912		382	1.781
	383	1.905		383	1.776
	384	1.9		384	1.772
	385	1.894		385	1.768
	386	1.888		386	1.765
	387	1.882		387	1.761
	388	1.877		388	1.758
	389	1.872		389	1.756
	390	1.866		390	1.755
	391	1.86		391	1.754
	392	1.855		392	1.748
	393	1.849		393	1.746
	394	1.843		394	1.746
	395	1.838		395	1.742
	396	1.833		396	1.741
	397	1.826		397	1.741
	398	1.82		398	1.741
	399	1.814		399	1.74
	400	1.809		400	1.739
	401	1.802		401	1.739
	402	1.796		402	1.74
	403	1.79		403	1.74
	404	1.784		404	1.74
	405	1.777		405	1.738
	406	1.771		406	1.738
	407	1.764		407	1.738
	408	1.757		408	1.74
	409	1.75		409	1.741
	410	1.743		410	1.74
	411	1.736		411	1.739
	412	1.729		412	1.739
	413	1.721		413	1.739
	414	1.713		414	1.739
	415	1.705		415	1.739
	416	1.697		416	1.738
	417	1.689		417	1.737
	418	1.68		418	1.735
	419	1.672		419	1.733
	420	1.663		420	1.73
	421	1.655		421	1.727
	422	1.648		422	1.722
	423	1.639		423	1.72
	424	1.629		424	1.716
	425	1.62		425	1.71
	426	1.612		426	1.706
	427	1.602		427	1.7
	428	1.593		428	1.695
	429	1.583		429	1.688
	430	1.574		430	1.682
	431	1.564		431	1.674
	432	1.554		432	1.667
	433	1.543		433	1.658
	434	1.535		434	1.649
	435	1.525		435	1.639
	436	1.515		436	1.629
	437	1.505		437	1.619
	438	1.495		438	1.609
	439	1.484		439	1.597
	440	1.474		440	1.585
	441	1.465		441	1.573
	442	1.455		442	1.56
	443	1.445		443	1.548
	444	1.433		444	1.533
	445	1.422		445	1.52
	446	1.412		446	1.506
	447	1.403		447	1.493
	448	1.393		448	1.478
	449	1.383		449	1.465
	450	1.373		450	1.449
	451	1.361		451	1.434
	452	1.35		452	1.418
	453	1.34		453	1.403
	454	1.33		454	1.386
	455	1.32		455	1.37
	456	1.309		456	1.353
	457	1.298		457	1.336
	458	1.287		458	1.318
	459	1.275		459	1.299
	460	1.264		460	1.28
	461	1.256		461	1.262
	462	1.246		462	1.244
	463	1.234		463	1.223
	464	1.224		464	1.203
	465	1.212		465	1.18
	466	1.202		466	1.161
	467	1.191		467	1.14
	468	1.181		468	1.119
	469	1.171		469	1.098
	470	1.16		470	1.077
	471	1.149		471	1.056
	472	1.139		472	1.035
	473	1.129		473	1.014
	474	1.118		474	0.993
	475	1.108		475	0.973
	476	1.096		476	0.951
	477	1.087		477	0.932
	478	1.077		478	0.912
	479	1.067		479	0.894
	480	1.056		480	0.874
	481	1.045		481	0.856
	482	1.033		482	0.836
	483	1.021		483	0.817
	484	1.013		484	0.802
	485	1.008		485	0.791
	486	0.998		486	0.776
	487	0.985		487	0.759
	488	0.977		488	0.746
	489	0.97		489	0.735
	490	0.96		490	0.722
	491	0.948		491	0.707
	492	0.941		492	0.697
	493	0.935		493	0.688
	494	0.926		494	0.678
	495	0.915		495	0.666
	496	0.906		496	0.656
	497	0.898		497	0.646
	498	0.891		498	0.638
	499	0.883		499	0.629
	500	0.875		500	0.622
	501	0.867		501	0.613
	502	0.86		502	0.606
	503	0.851		503	0.598
	504	0.844		504	0.591
	505	0.836		505	0.584
	506	0.829		506	0.577
	507	0.821		507	0.57
	508	0.814		508	0.563
	509	0.807		509	0.557
	510	0.8		510	0.551
	511	0.794		511	0.545
	512	0.787		512	0.539
	513	0.781		513	0.534
	514	0.775		514	0.529
	515	0.769		515	0.523
	516	0.762		516	0.518
	517	0.756		517	0.513
	518	0.75		518	0.508
	519	0.746		519	0.504
	520	0.741		520	0.5
	521	0.736		521	0.495
	522	0.73		522	0.491
	523	0.725		523	0.486
	524	0.719		524	0.482
	525	0.714		525	0.478
	526	0.709		526	0.474
	527	0.705		527	0.471
	528	0.699		528	0.466
	529	0.696		529	0.463
	530	0.694		530	0.461
	531	0.69		531	0.457
	532	0.684		532	0.453
	533	0.679		533	0.45
	534	0.677		534	0.447
	535	0.674		535	0.444
	536	0.668		536	0.441
	537	0.665		537	0.438
	538	0.663		538	0.435
	539	0.659		539	0.433
	540	0.654		540	0.429
	541	0.651		541	0.426
	542	0.649		542	0.424
	543	0.647		543	0.422
	544	0.644		544	0.42
	545	0.641		545	0.417
	546	0.637		546	0.414
	547	0.636		547	0.412
	548	0.633		548	0.41
	549	0.631		549	0.408
	550	0.629		550	0.406
	551	0.626		551	0.404
	552	0.623		552	0.402
	553	0.622		553	0.4
	554	0.62		554	0.398
	555	0.618		555	0.396
	556	0.616		556	0.394
	557	0.614		557	0.392
	558	0.612		558	0.391
	559	0.611		559	0.389
	560	0.609		560	0.387
	561	0.607		561	0.386
	562	0.606		562	0.385
	563	0.605		563	0.383
	564	0.603		564	0.382
	565	0.602		565	0.38
	566	0.6		566	0.379
	567	0.6		567	0.377
	568	0.599		568	0.376
	569	0.598		569	0.375
	570	0.597		570	0.373
	571	0.596		571	0.372
	572	0.595		572	0.371
	573	0.594		573	0.37
	574	0.594		574	0.369
	575	0.593		575	0.368
	576	0.593		576	0.367
	577	0.593		577	0.366
	578	0.592		578	0.366
	579	0.592		579	0.365
	580	0.592		580	0.364
	581	0.591		581	0.363
	582	0.591		582	0.362
	583	0.592		583	0.362
	584	0.591		584	0.361
	585	0.592		585	0.361
	586	0.592		586	0.361
	587	0.591		587	0.36
	588	0.592		588	0.359
	589	0.592		589	0.359
	590	0.593		590	0.359
	591	0.593		591	0.358
	592	0.594		592	0.358
	593	0.594		593	0.357
	594	0.594		594	0.357
	595	0.595		595	0.357
	596	0.596		596	0.357
	597	0.597		597	0.357
	598	0.597		598	0.356
	599	0.598		599	0.356
	600	0.599		600	0.356
	601	0.599		601	0.356
	602	0.6		602	0.356
	603	0.601		603	0.356
	604	0.602		604	0.356
	605	0.603		605	0.356
	606	0.604		606	0.355
	607	0.604		607	0.355
	608	0.605		608	0.355
	609	0.606		609	0.356
	610	0.606		610	0.355
	611	0.608		611	0.355
	612	0.609		612	0.355
	613	0.61		613	0.355
	614	0.61		614	0.355
	615	0.611		615	0.355
	616	0.612		616	0.355
	617	0.612		617	0.355
	618	0.613		618	0.355
	619	0.614		619	0.355
	620	0.615		620	0.355
	621	0.615		621	0.355
	622	0.616		622	0.355
	623	0.617		623	0.354
	624	0.617		624	0.354
	625	0.618		625	0.354
	626	0.618		626	0.354
	627	0.619		627	0.354
	628	0.62		628	0.354
	629	0.62		629	0.354
	630	0.621		630	0.354
	631	0.621		631	0.353
	632	0.621		632	0.354
	633	0.622		633	0.353
	634	0.622		634	0.353
	635	0.623		635	0.353
	636	0.624		636	0.353
	637	0.624		637	0.352
	638	0.625		638	0.352
	639	0.625		639	0.352
	640	0.625		640	0.352
	641	0.626		641	0.352
	642	0.627		642	0.352
	643	0.627		643	0.351
	644	0.628		644	0.351
	645	0.628		645	0.351
	646	0.629		646	0.351
	647	0.63		647	0.351
	648	0.631		648	0.351
	649	0.631		649	0.351
	650	0.632		650	0.351
	651	0.633		651	0.351
	652	0.633		652	0.351
	653	0.635		653	0.35
	654	0.635		654	0.35
	655	0.636		655	0.351
	656	0.637		656	0.351
	657	0.638		657	0.35
	658	0.639		658	0.351
	659	0.64		659	0.351
	660	0.641		660	0.351
	661	0.643		661	0.351
	662	0.644		662	0.352
	663	0.645		663	0.352
	664	0.646		664	0.352
	665	0.647		665	0.352
	666	0.649		666	0.352
	667	0.651		667	0.353
	668	0.652		668	0.353
	669	0.654		669	0.354
	670	0.655		670	0.354
	671	0.656		671	0.354
	672	0.658		672	0.355
	673	0.66		673	0.355
	674	0.662		674	0.356
	675	0.664		675	0.356
	676	0.665		676	0.357
	677	0.667		677	0.357
	678	0.669		678	0.358
	679	0.671		679	0.358
	680	0.673		680	0.359
	681	0.675		681	0.36
	682	0.677		682	0.36
	683	0.679		683	0.361
	684	0.681		684	0.361
	685	0.684		685	0.362
	686	0.686		686	0.363
	687	0.688		687	0.364
	688	0.69		688	0.365
	689	0.693		689	0.366
	690	0.695		690	0.366
	691	0.698		691	0.367
	692	0.7		692	0.368
	693	0.703		693	0.369
	694	0.705		694	0.37
	695	0.708		695	0.371
	696	0.711		696	0.372
	697	0.713		697	0.373
	698	0.716		698	0.374
	699	0.719		699	0.375
	700	0.721		700	0.376
	701	0.725		701	0.377
	702	0.728		702	0.378
	703	0.73		703	0.38
	704	0.733		704	0.381
	705	0.736		705	0.382
	706	0.739		706	0.383
	707	0.743		707	0.384
	708	0.746		708	0.385
	709	0.749		709	0.386
	710	0.752		710	0.388
	711	0.755		711	0.389
	712	0.758		712	0.39
	713	0.762		713	0.392
	714	0.765		714	0.392
	715	0.769		715	0.394
	716	0.772		716	0.395
	717	0.775		717	0.396
	718	0.778		718	0.398
	719	0.781		719	0.4
	720	0.785		720	0.401
	721	0.789		721	0.402
	722	0.792		722	0.403
	723	0.795		723	0.405
	724	0.799		724	0.406
	725	0.802		725	0.407
	726	0.806		726	0.409
	727	0.809		727	0.41
	728	0.813		728	0.412
	729	0.817		729	0.413
	730	0.82		730	0.415
	731	0.824		731	0.416
	732	0.828		732	0.418
	733	0.831		733	0.419
	734	0.835		734	0.421
	735	0.839		735	0.422
	736	0.843		736	0.424
	737	0.846		737	0.426
	738	0.851		738	0.428
	739	0.854		739	0.429
	740	0.858		740	0.431
	741	0.862		741	0.432
	742	0.865		742	0.434
	743	0.869		743	0.436
	744	0.873		744	0.437
	745	0.877		745	0.439
	746	0.881		746	0.441
	747	0.884		747	0.442
	748	0.888		748	0.444
	749	0.892		749	0.445
	750	0.897		750	0.447
	751	0.9		751	0.449
	752	0.904		752	0.45
	753	0.908		753	0.452
	754	0.912		754	0.454
	755	0.916		755	0.455
	756	0.92		756	0.457
	757	0.924		757	0.459
	758	0.928		758	0.461
	759	0.931		759	0.462
	760	0.936		760	0.464
	761	0.94		761	0.466
	762	0.944		762	0.467
	763	0.948		763	0.469
	764	0.952		764	0.471
	765	0.956		765	0.473
	766	0.959		766	0.474
	767	0.963		767	0.476
	768	0.967		768	0.478
	769	0.972		769	0.48
	770	0.976		770	0.482
	771	0.98		771	0.483
	772	0.984		772	0.485
	773	0.988		773	0.487
	774	0.992		774	0.489
	775	0.996		775	0.491
	776	1		776	0.492
	777	1.005		777	0.495
	778	1.009		778	0.496
	779	1.013		779	0.498
	780	1.018		780	0.5
	781	1.022		781	0.502
	782	1.026		782	0.504
	783	1.03		783	0.505
	784	1.033		784	0.507
	785	1.039		785	0.51
	786	1.043		786	0.511
	787	1.047		787	0.513
	788	1.052		788	0.516
	789	1.056		789	0.517
	790	1.06		790	0.519
	791	1.064		791	0.521
	792	1.068		792	0.523
	793	1.073		793	0.525
	794	1.077		794	0.527
	795	1.082		795	0.529
	796	1.086		796	0.531
	797	1.09		797	0.533
	798	1.095		798	0.535
	799	1.099		799	0.537
	800	1.103		800	0.539
	801	1.108		801	0.541
	802	1.112		802	0.543
	803	1.117		803	0.545
	804	1.121		804	0.547
	805	1.126		805	0.549
	806	1.13		806	0.551
	807	1.135		807	0.553
	808	1.139		808	0.556
	809	1.143		809	0.557
	810	1.148		810	0.56
	811	1.152		811	0.562
	812	1.157		812	0.563
	813	1.162		813	0.566
	814	1.167		814	0.568
	815	1.171		815	0.57
	816	1.175		816	0.572
	817	1.18		817	0.574
	818	1.185		818	0.576
	819	1.19		819	0.578
	820	1.197		820	0.582
	821	1.202		821	0.583
	822	1.206		822	0.585
	823	1.209		823	0.586
	824	1.212		824	0.588
	825	1.216		825	0.59
	826	1.222		826	0.593
	827	1.227		827	0.595
	828	1.231		828	0.596
	829	1.234		829	0.598
	830	1.239		830	0.6
	831	1.244		831	0.603
	832	1.251		832	0.606
	833	1.258		833	0.609
	834	1.261		834	0.61
	835	1.264		835	0.612
	836	1.268		836	0.614
	837	1.273		837	0.616
	838	1.278		838	0.619
	839	1.284		839	0.622
	840	1.289		840	0.624
	841	1.293		841	0.626
	842	1.297		842	0.628
	843	1.302		843	0.63
	844	1.308		844	0.633
	845	1.312		845	0.635
	846	1.317		846	0.637
	847	1.322		847	0.64
	848	1.327		848	0.642
	849	1.331		849	0.644
	850	1.336		850	0.647
	851	1.341		851	0.649
	852	1.346		852	0.652
	853	1.351		853	0.654
	854	1.356		854	0.656
	855	1.361		855	0.659
	856	1.366		856	0.662
	857	1.371		857	0.664
	858	1.377		858	0.667
	859	1.381		859	0.669
	860	1.387		860	0.672
	861	1.392		861	0.674
	862	1.397		862	0.677
	863	1.402		863	0.68
	864	1.407		864	0.682
	865	1.412		865	0.685
	866	1.418		866	0.688
	867	1.423		867	0.69
	868	1.428		868	0.693
	869	1.435		869	0.697
	870	1.439		870	0.699
	871	1.445		871	0.702
	872	1.45		872	0.705
	873	1.456		873	0.708
	874	1.462		874	0.711
	875	1.467		875	0.714
	876	1.472		876	0.717
	877	1.477		877	0.719
	878	1.484		878	0.722
	879	1.491		879	0.726
	880	1.496		880	0.728
	881	1.499		881	0.729
	882	1.501		882	0.73
	883	1.504		883	0.731
	884	1.507		884	0.733
	885	1.512		885	0.735
	886	1.519		886	0.739
	887	1.525		887	0.743
	888	1.53		888	0.745
	889	1.536		889	0.748
	890	1.541		890	0.75
	891	1.547		891	0.754
	892	1.553		892	0.757
	893	1.56		893	0.761
	894	1.565		894	0.764
	895	1.568		895	0.766
	896	1.571		896	0.768
	897	1.575		897	0.77
	898	1.581		898	0.774
	899	1.587		899	0.777
	900	1.594		900	0.783
	901	1.602		901	0.787
	902	1.608		902	0.792
	903	1.613		903	0.795
	904	1.616		904	0.796
	905	1.619		905	0.798
	906	1.623		906	0.8
	907	1.627		907	0.803
	908	1.635		908	0.807
	909	1.641		909	0.811
	910	1.648		910	0.814
	911	1.655		911	0.816
	912	1.662		912	0.821
	913	1.671		913	0.824
	914	1.676		914	0.826
	915	1.68		915	0.828
	916	1.682		916	0.828
	917	1.685		917	0.829
	918	1.689		918	0.832
	919	1.695		919	0.834
	920	1.702		920	0.839
	921	1.708		921	0.842
	922	1.714		922	0.844
	923	1.72		923	0.848
	924	1.726		924	0.851
	925	1.733		925	0.854
	926	1.739		926	0.858
	927	1.745		927	0.861
	928	1.751		928	0.863
	929	1.757		929	0.866
	930	1.762		930	0.869
	931	1.768		931	0.872
	932	1.775		932	0.875
	933	1.782		933	0.878
	934	1.787		934	0.882
	935	1.795		935	0.885
	936	1.8		936	0.887
	937	1.805		937	0.89
	938	1.81		938	0.892
	939	1.815		939	0.894
	940	1.821		940	0.897
	941	1.827		941	0.9
	942	1.835		942	0.903
	943	1.841		943	0.906
	944	1.846		944	0.909
	945	1.853		945	0.912
	946	1.86		946	0.915
	947	1.867		947	0.918
	948	1.873		948	0.921
	949	1.881		949	0.924
	950	1.887		950	0.926
	951	1.893		951	0.928
	952	1.899		952	0.931
	953	1.906		953	0.934
	954	1.912		954	0.937
	955	1.92		955	0.94
	956	1.928		956	0.945
	957	1.936		957	0.948
	958	1.942		958	0.952
	959	1.948		959	0.955
	960	1.956		960	0.959
	961	1.963		961	0.962
	962	1.97		962	0.966
	963	1.977		963	0.969
	964	1.983		964	0.973
	965	1.989		965	0.977
	966	1.997		966	0.98
	967	2.003		967	0.983
	968	2.008		968	0.987
	969	2.015		969	0.99
	970	2.019		970	0.993
	971	2.025		971	0.995
	972	2.032		972	1
	973	2.039		973	1.003
	974	2.045		974	1.007
	975	2.054		975	1.013
	976	2.064		976	1.019
	977	2.069		977	1.022
	978	2.075		978	1.024
	979	2.075		979	1.025
	980	2.08		980	1.027
	981	2.082		981	1.028
	982	2.084		982	1.03
	983	2.095		983	1.035
	984	2.1		984	1.041
	985	2.109		985	1.047
	986	2.116		986	1.052
	987	2.126		987	1.057
	988	2.135		988	1.065
	989	2.143		989	1.069
	990	2.149		990	1.071
	991	2.15		991	1.073
	992	2.155		992	1.074
	993	2.158		993	1.075
	994	2.16		994	1.077
	995	2.164		995	1.08
	996	2.169		996	1.084
	997	2.179		997	1.09
	998	2.184		998	1.096
	999	2.193		999	1.1

## Sheet: Fig. 2i
Fig. 2i
	FL spectra of Zr-MOF@DCNPs and Zr-MOF@DCNPs@COF
	Zr-MOF@DCNPs			Zr-MOF@DCNPs@COF
	1000	6524		1000	6374
	1002	6381		1002	6288
	1004	6393		1004	6230
	1006	6344		1006	6261
	1008	6339		1008	6227
	1010	6443		1010	6261
	1012	6387		1012	6324
	1014	6438		1014	6376
	1016	6444		1016	6549
	1018	6728		1018	6465
	1020	6784		1020	6695
	1022	7065		1022	6777
	1024	7394		1024	7268
	1026	7753		1026	7451
	1028	7914		1028	7640
	1030	8554		1030	8355
	1032	8956		1032	8791
	1034	10000		1034	9588
	1036	11631		1036	11264
	1038	16446		1038	15619
	1040	25093		1040	23461
	1042	32878		1042	31068
	1044	40017		1044	37281
	1046	61344		1046	56865
	1048	104514		1048	96989
	1050	133778		1050	123082
	1052	133757		1052	123438
	1054	156803		1054	144719
	1056	235167		1056	216483
	1058	292795		1058	269963
	1060	268977		1060	250373
	1062	197463		1062	182171
	1064	130850		1064	121500
	1066	89984		1066	83314
	1068	59747		1068	55352
	1070	36914		1070	34226
	1072	24907		1072	22964
	1074	19922		1074	18929
	1076	18073		1076	17131
	1078	16898		1078	16168
	1080	16299		1080	15190
	1082	15860		1082	14759
	1084	15312		1084	14513
	1086	14696		1086	14034
	1088	14331		1088	13517
	1090	13737		1090	12985
	1092	12878		1092	12396
	1094	12009		1094	11588
	1096	11370		1096	10965
	1098	10731		1098	10342
	1100	9980		1100	9737
	1102	9272		1102	8988
	1104	8748		1104	8393
	1106	8322		1106	8267
	1108	8082		1108	7951
	1110	7950		1110	7668
	1112	7669		1112	7243
	1114	7406		1114	7150
	1116	6932		1116	6982
	1118	6595		1118	6680
	1120	6615		1120	6317
	1122	6219		1122	6258
	1124	6230		1124	6129
	1126	5999		1126	5974
	1128	5806		1128	5883
	1130	5892		1130	5818
	1132	5841		1132	5600
	1134	5691		1134	5563
	1136	5669		1136	5452
	1138	5668		1138	5501
	1140	5495		1140	5599
	1142	5343		1142	5339
	1144	5352		1144	5287
	1146	5350		1146	5338
	1148	5245		1148	5296
	1150	5383		1150	5212
	1152	5322		1152	5294
	1154	5316		1154	5316
	1156	5436		1156	5457
	1158	5367		1158	5431
	1160	5458		1160	5249
	1162	5459		1162	5349
	1164	5350		1164	5325
	1166	5476		1166	5341
	1168	5405		1168	5445
	1170	5254		1170	5424
	1172	5639		1172	5565
	1174	5699		1174	5604
	1176	5669		1176	5612
	1178	5638		1178	5560
	1180	5504		1180	5417
	1182	5414		1182	5437
	1184	5365		1184	5376
	1186	5236		1186	5185
	1188	5174		1188	5252
	1190	5120		1190	5254
	1192	5037		1192	5235
	1194	5077		1194	5048
	1196	5106		1196	5197
	1198	5013		1198	4914
	1200	4991		1200	5014
	1202	4912		1202	5065
	1204	5217		1204	5078
	1206	5128		1206	5027
	1208	5006		1208	5005
	1210	5126		1210	5011
	1212	5071		1212	5116
	1214	5007		1214	4917
	1216	4974		1216	5087
	1218	4966		1218	5072
	1220	5014		1220	5168
	1222	5006		1222	5125
	1224	5029		1224	5014
	1226	4907		1226	4951
	1228	5022		1228	4967
	1230	5104		1230	4902
	1232	5149		1232	5180
	1234	5019		1234	5021
	1236	5039		1236	5065
	1238	5003		1238	4893
	1240	5079		1240	5129
	1242	4934		1242	5088
	1244	4939		1244	4986
	1246	5065		1246	4996
	1248	5103		1248	5041
	1250	5109		1250	5063
	1252	5098		1252	4948
	1254	5180		1254	5097
	1256	5164		1256	5035
	1258	5076		1258	5013
	1260	5165		1260	5071
	1262	4998		1262	5006
	1264	5090		1264	4994
	1266	5151		1266	5199
	1268	5109		1268	5205
	1270	5218		1270	5133
	1272	5196		1272	5202
	1274	5234		1274	5184
	1276	5099		1276	5159
	1278	5206		1278	5242
	1280	5319		1280	5169
	1282	5273		1282	5192
	1284	5164		1284	5149
	1286	5251		1286	5354
	1288	5444		1288	5284
	1290	5556		1290	5235
	1292	5294		1292	5513
	1294	5425		1294	5413
	1296	5544		1296	5506
	1298	5719		1298	5710
	1300	5919		1300	6038
	1302	6733		1302	6482
	1304	7451		1304	7265
	1306	8315		1306	8096
	1308	8629		1308	8603
	1310	8950		1310	8434
	1312	9238		1312	8932
	1314	9847		1314	9237
	1316	11407		1316	10913
	1318	12373		1318	11888
	1320	12338		1320	11748
	1322	12198		1322	11529
	1324	12767		1324	12324
	1326	13897		1326	13046
	1328	14193		1328	13211
	1330	14240		1330	13412
	1332	14929		1332	13678
	1334	14751		1334	13907
	1336	13873		1336	13312
	1338	13581		1338	12695
	1340	13909		1340	13315
	1342	14146		1342	13723
	1344	13452		1344	12884
	1346	11713		1346	11185
	1348	10992		1348	10217
	1350	10392		1350	10056
	1352	9827		1352	9506
	1354	8972		1354	9023
	1356	8217		1356	8189
	1358	7712		1358	7407
	1360	7641		1360	7185
	1362	7659		1362	7335
	1364	7378		1364	7101
	1366	7126		1366	7007
	1368	6567		1368	6393
	1370	5984		1370	5896
	1372	5779		1372	5723
	1374	5592		1374	5491
	1376	5315		1376	5436
	1378	5341		1378	5247
	1380	5115		1380	5130
	1382	5193		1382	5139
	1384	5076		1384	5163
	1386	4971		1386	5206
	1388	5110		1388	5165
	1390	4978		1390	5106
	1392	4895		1392	4934
	1394	4923		1394	5085
	1396	4891		1396	4919
	1398	4989		1398	5032
	1400	4941		1400	4976
	1402	5020		1402	5013
	1404	5015		1404	4963
	1406	5019		1406	4994
	1408	4874		1408	4873
	1410	4888		1410	4907
	1412	5045		1412	4965
	1414	4871		1414	5022
	1416	4884		1416	4891
	1418	4790		1418	4887
	1420	5022		1420	4878
	1422	4969		1422	4950
	1424	4901		1424	4816
	1426	5028		1426	4893
	1428	4889		1428	4851
	1430	4974		1430	5043
	1432	5030		1432	4898
	1434	4906		1434	4934
	1436	4863		1436	4948
	1438	4894		1438	4914
	1440	4924		1440	4765
	1442	4867		1442	4816
	1444	4806		1444	4933
	1446	4909		1446	4749
	1448	4972		1448	4756
	1450	4921		1450	4876
	1452	5024		1452	4905
	1454	4851		1454	4901
	1456	4837		1456	4715
	1458	4957		1458	4892
	1460	4962		1460	4869
	1462	4952		1462	4923
	1464	4903		1464	4912
	1466	4798		1466	4769
	1468	4881		1468	4922
	1470	4920		1470	4966
	1472	4844		1472	4925
	1474	4905		1474	5005
	1476	4865		1476	4968
	1478	4937		1478	4881
	1480	4927		1480	4802
	1482	4910		1482	4907
	1484	4835		1484	4921
	1486	4915		1486	5015
	1488	4814		1488	4836
	1490	4838		1490	5031
	1492	4901		1492	4919
	1494	4787		1494	4975
	1496	4938		1496	4958
	1498	4811		1498	4866
	1500	4898		1500	4926

## Sheet: Fig. 4d
Fig. 4d
		Cell vability (%)
		Control	UC-COF-Pt	UC-COF + NIR laser	UC-COF-Pt + NIR laser
	Data1	104.628	75.656	41.3265	18.258
	Data2	100.036	63.3017	52.8061	13.8848
	Data3	95.3353	68.6589	45.481	21.6472
	Mean	100	69.2055	46.5379	17.93
	Deviation	4.64661	6.19523	5.81231	3.89158

## Sheet: Fig. 5b
Fig. 5b
			1d	3d	5d	7d	9d	11d	13d	15d
Control group		Data 1	1	1.25472	1.8231	4.23815	5.37348	5.89648	7.72892	10.4838			1	0
		Data 2	1	1.35096	2.65598	5.44423	7.21216	9.21612	11.9115	14.0732			1.3293	0.153697
		Data 3	1	1.56522	2.30089	4.72728	7.08492	9.65277	12.5008	15.4112			2.14787	0.337343
		Data 4	1	1.1482	2.05572	4.59892	6.00521	7.38739	9.27093	10.9796			4.62625	0.520645
		Data 5	1	1.32737	1.90365	4.12265	5.85786	7.67768	10.2499	12.3071			6.30673	0.804479
	Mean		1	1.3293	2.14787	4.62625	6.30673	7.96609	10.3324	12.651			7.96609	1.50904
	Deviation		0	0.153697	0.337343	0.520645	0.804479	1.50904	1.9434	2.07665			10.3324	1.9434
													12.651	2.07665
NIR laser group		Data 1	1	1.33242	1.80747	4.13851	5.47024	6.75163	9.79638	11.524			1	0
		Data 2	1	1.15725	1.56509	4.31965	5.80938	7.92251	9.41168	11.3881			1.2359	0.0923841
		Data 3	1	1.26899	1.92603	4.56696	6.85705	8.69437	10.809	12.3809			1.85851	0.188036
		Data 4	1	1.30054	2.06705	4.43802	7.21251	8.66525	10.3892	13.6592			4.37	0.157977
		Data 5	1	1.1203	1.92692	4.38686	5.90031	6.90702	8.85294	11.5299			6.2499	0.74488
	Mean		1	1.2359	1.85851	4.37	6.2499	7.78816	9.85185	12.0964			7.78816	0.929968
	Deviation		0	0.0923841	0.188036	0.157977	0.74488	0.929968	0.774529	0.958303			9.85185	0.774529
													12.0964	0.958303
UC-COF-Pt group		Data 1	1	1.25503	1.93167	2.71723	3.42424	3.69198	4.49432	4.96182			1	0
		Data 2	1	1.2223	1.83868	2.25852	3.94083	4.74844	5.27352	6.05143			1.21441	0.0572806
		Data 3	1	1.24715	1.74617	2.19527	3.44584	3.84435	4.46853	5.20348			1.78779	0.131885
		Data 4	1	1.11446	1.58311	2.25705	3.39914	4.38312	4.97352	5.90757			2.34358	0.211672
		Data 5	1	1.23313	1.83934	2.28984	3.02086	3.96097	4.41857	5.47089			3.44618	0.327212
	Mean		1	1.21441	1.78779	2.34358	3.44618	4.12578	4.72569	5.51904			4.12578	0.432574
	Deviation		0	0.0572806	0.131885	0.211672	0.327212	0.432574	0.379316	0.460107			4.72569	0.379316
													5.51904	0.460107
UC-COF + NIR laser group		Data 1	1	1.32059	1.45319	1.63309	1.82558	1.958	2.03599	2.19911			1	0
		Data 2	1	1.25191	1.59889	1.46522	1.59043	1.67876	1.98816	2.09061			1.28485	0.0915363
		Data 3	1	1.21547	1.41519	1.70127	1.92555	2.03867	2.16199	2.16217			1.51608	0.100849
		Data 4	1	1.42796	1.64715	1.79092	1.77721	1.91833	2.03639	2.10704			1.66258	0.123857
		Data 5	1	1.2083	1.46595	1.72238	1.98442	2.0024	2.1214	2.60403			1.82064	0.152263
	Mean		1	1.28485	1.51608	1.66258	1.82064	1.91923	2.06879	2.23259			1.91923	0.141875
	Deviation		0	0.0915363	0.100849	0.123857	0.152263	0.141875	0.0708506	0.212111			2.06879	0.0708506
													2.23259	0.212111
UC-COF-Pt + NIR laser group		Data 1	1	1.05582	1.02401	0.937257	0.977648	0.981904	0.962616	1.22127			1	0
		Data 2	1	1.09768	1.08967	0.993166	0.944418	0.912536	0.917939	0.926399			1.14865	0.0789132
		Data 3	1	1.14213	1.08035	0.994975	1.01997	0.973813	1.0206	0.881208			1.12178	0.0856636
		Data 4	1	1.18954	1.173	1.06113	1.03534	1.26405	1.18822	1.01062			1.03356	0.0935121
		Data 5	1	1.2581	1.24188	1.18129	1.02359	0.962757	0.912343	0.868985			1.0002	0.0380572
	Mean		1	1.14865	1.12178	1.03356	1.0002	1.01901	1.00034	0.981695			1.01901	0.139611
	Deviation		0	0.0789132	0.0856636	0.0935121	0.0380572	0.139611	0.113649	0.144991			1.00034	0.113649
													0.981695	0.144991

## Sheet: Fig. 5d
Fig. 5d
		Data 1	Data 2	Data 3	Data 4	Data 5	Mean	Deviation
Control group		1.235	1.375	1.078	0.978	1.367	1.2066	0.157283
NIR laser group		0.956	1.269	1.078	1.257	1.307	1.1734	0.134418
UC-COF-Pt group		0.752	0.538	0.856	0.467	0.675	0.6576	0.140861
UC-COF + NIR laser group		0.297	0.378	0.425	0.196	0.257	0.3106	0.082245
UC-COF-Pt + NIR laser group		0.073	0.052	0.031	0.057	0.062	0.055	0.0138708

## Sheet: Fig. 6c
Fig. 6c
		2 mg/mL		5 mg/mL		10 mg/mL		20 mg/mL		40 mg/mL
	Data 1	40.738		34.043		25.679		18.997		17.47
	Data 2	48.799		41.517		29.71		25.384		17.973
	Data 3	42.72		32.98		32.708		21.757		18.356
	Data 4	42.491		41.924		32.836		23.421		15.385
	Data 5	50.752		38.647		27.612		25.679		13.618
	Data 6	40.395		44.672		30.442		23.752		14.925
	Data 7	45.086		34.043		22.734		21.37		17.358
	Data 8	41.851		41.592		28.052		27.622		13.054
	Data 9	45.766		34.241		28.603		21.028		15.672
	Data 10	46.706		35.346		30.824		18.477		20.301
	Mean	44.5304		37.9005		28.92		22.7487		16.4112
	Deviation	3.48963		4.25825		3.11957		2.96098		2.26693

## Sheet:  Supplementary Fig. 6
Supplementary Fig. 6
	[Data]	24 h-晶化	[Data]	12 h-晶化	[Data]	8 h-晶化	[Data]	6 h-晶化	[Data]	4 h-晶化	[Data]	2 h-晶化	[Data]	RT-4 h
	Angle	PSD	Angle	PSD	Angle	PSD	Angle	PSD	Angle	PSD	Angle	PSD	Angle	PSD
	2.0001	12514	2.0001	14466	2.0001	11590	2.0001	6979	2.0001	14664	2.0001	4919	2.0001	15208
	2.02041	12599	2.02041	14215	2.02041	11373	2.02041	6954	2.02041	14015	2.02041	4803	2.02041	14620
	2.04073	12435	2.04073	14255	2.04073	11193	2.04073	6875	2.04073	13570	2.04073	4764	2.04073	13812
	2.06104	12343	2.06104	14063	2.06104	10991	2.06104	6891	2.06104	13016	2.06104	4768	2.06104	12888
	2.08136	12424	2.08136	13724	2.08136	11036	2.08136	6679	2.08136	12508	2.08136	4827	2.08136	12312
	2.10167	12264	2.10167	13789	2.10167	10865	2.10167	6812	2.10167	12116	2.10167	4724	2.10167	11658
	2.12199	12241	2.12199	13588	2.12199	10831	2.12199	6874	2.12199	11804	2.12199	4688	2.12199	11001
	2.1423	12223	2.1423	13365	2.1423	10545	2.1423	6771	2.1423	11283	2.1423	4834	2.1423	10164
	2.16262	12443	2.16262	13612	2.16262	10647	2.16262	6822	2.16262	10740	2.16262	4831	2.16262	9910
	2.18293	12460	2.18293	13444	2.18293	10747	2.18293	6996	2.18293	10404	2.18293	4667	2.18293	9000
	2.20325	12609	2.20325	13395	2.20325	10690	2.20325	6975	2.20325	10145	2.20325	4785	2.20325	8532
	2.22356	12793	2.22356	13513	2.22356	10572	2.22356	6893	2.22356	9787	2.22356	4661	2.22356	7940
	2.24388	12925	2.24388	13582	2.24388	10638	2.24388	7038	2.24388	9363	2.24388	4744	2.24388	7617
	2.26419	12913	2.26419	13529	2.26419	10840	2.26419	7214	2.26419	9296	2.26419	4651	2.26419	7260
	2.28451	13184	2.28451	13902	2.28451	10901	2.28451	7169	2.28451	9079	2.28451	4771	2.28451	6853
	2.30482	13583	2.30482	14317	2.30482	10976	2.30482	7324	2.30482	9091	2.30482	4579	2.30482	6632
	2.32514	13999	2.32514	14642	2.32514	11239	2.32514	7495	2.32514	9082	2.32514	4751	2.32514	6474
	2.34545	13940	2.34545	14686	2.34545	11398	2.34545	7686	2.34545	8967	2.34545	4859	2.34545	6374
	2.36577	14530	2.36577	15251	2.36577	11740	2.36577	7605	2.36577	9233	2.36577	4918	2.36577	6299
	2.38608	14940	2.38608	15590	2.38608	11933	2.38608	8035	2.38608	8991	2.38608	4892	2.38608	6076
	2.4064	15359	2.4064	16290	2.4064	12473	2.4064	8020	2.4064	9244	2.4064	5007	2.4064	6116
	2.42671	15904	2.42671	16902	2.42671	12635	2.42671	8234	2.42671	9246	2.42671	5007	2.42671	5863
	2.44703	16378	2.44703	17400	2.44703	12945	2.44703	8564	2.44703	9447	2.44703	5119	2.44703	5860
	2.46734	17007	2.46734	18277	2.46734	13597	2.46734	9177	2.46734	9354	2.46734	5336	2.46734	5876
	2.48766	18006	2.48766	19125	2.48766	13951	2.48766	9232	2.48766	9459	2.48766	5408	2.48766	5775
	2.50797	18680	2.50797	20210	2.50797	14675	2.50797	9533	2.50797	9538	2.50797	5419	2.50797	5763
	2.52829	19424	2.52829	21031	2.52829	15515	2.52829	9882	2.52829	9736	2.52829	5440	2.52829	5658
	2.5486	20217	2.5486	22527	2.5486	15939	2.5486	10420	2.5486	9870	2.5486	5590	2.5486	5771
	2.56892	21525	2.56892	24032	2.56892	17076	2.56892	11031	2.56892	9879	2.56892	5748	2.56892	5508
	2.58923	22862	2.58923	25222	2.58923	17767	2.58923	11471	2.58923	10086	2.58923	5905	2.58923	5519
	2.60955	24191	2.60955	26956	2.60955	18868	2.60955	12217	2.60955	10158	2.60955	6116	2.60955	5335
	2.62986	25383	2.62986	28713	2.62986	19896	2.62986	12674	2.62986	9935	2.62986	6340	2.62986	5366
	2.65018	26871	2.65018	30664	2.65018	20781	2.65018	13388	2.65018	10139	2.65018	6509	2.65018	5367
	2.67049	28902	2.67049	32714	2.67049	22501	2.67049	14169	2.67049	10028	2.67049	6608	2.67049	5257
	2.69081	30049	2.69081	34850	2.69081	23829	2.69081	15213	2.69081	10006	2.69081	6801	2.69081	5210
	2.71112	31563	2.71112	36145	2.71112	24725	2.71112	16080	2.71112	9949	2.71112	6982	2.71112	5147
	2.73144	32465	2.73144	37536	2.73144	25821	2.73144	16797	2.73144	9854	2.73144	7142	2.73144	5009
	2.75175	33630	2.75175	38587	2.75175	26530	2.75175	17691	2.75175	9436	2.75175	7240	2.75175	4870
	2.77207	33851	2.77207	38288	2.77207	26559	2.77207	18177	2.77207	9162	2.77207	7456	2.77207	5083
	2.79238	33547	2.79238	37551	2.79238	26242	2.79238	18743	2.79238	9015	2.79238	7219	2.79238	4942
	2.8127	33160	2.8127	36158	2.8127	25861	2.8127	18575	2.8127	8539	2.8127	7147	2.8127	4676
	2.83301	31371	2.83301	34020	2.83301	24753	2.83301	18406	2.83301	8351	2.83301	6928	2.83301	4650
	2.85333	29683	2.85333	31362	2.85333	23259	2.85333	17750	2.85333	7787	2.85333	6805	2.85333	4708
	2.87364	27353	2.87364	28217	2.87364	21600	2.87364	17237	2.87364	7499	2.87364	6638	2.87364	4589
	2.89396	24804	2.89396	24825	2.89396	18995	2.89396	16097	2.89396	7090	2.89396	6064	2.89396	4559
	2.91427	21809	2.91427	22038	2.91427	16894	2.91427	14872	2.91427	6927	2.91427	5671	2.91427	4494
	2.93459	19565	2.93459	19280	2.93459	14980	2.93459	13493	2.93459	6561	2.93459	5550	2.93459	4505
	2.9549	16995	2.9549	16577	2.9549	13366	2.9549	12255	2.9549	6216	2.9549	5029	2.9549	4426
	2.97522	14915	2.97522	14479	2.97522	11467	2.97522	10916	2.97522	6005	2.97522	4744	2.97522	4491
	2.99553	13055	2.99553	12712	2.99553	10110	2.99553	9771	2.99553	5960	2.99553	4443	2.99553	4394
	3.01585	11629	3.01585	11324	3.01585	8922	3.01585	8765	3.01585	5528	3.01585	3985	3.01585	4244
	3.03616	10603	3.03616	10222	3.03616	8140	3.03616	7838	3.03616	5521	3.03616	3793	3.03616	4255
	3.05648	9289	3.05648	9328	3.05648	7299	3.05648	6988	3.05648	5230	3.05648	3659	3.05648	4245
	3.07679	8670	3.07679	8499	3.07679	6857	3.07679	6240	3.07679	5153	3.07679	3571	3.07679	4052
	3.09711	8030	3.09711	8205	3.09711	6349	3.09711	5664	3.09711	4974	3.09711	3175	3.09711	4088
	3.11742	7608	3.11742	7503	3.11742	5971	3.11742	5352	3.11742	4866	3.11742	3124	3.11742	3909
	3.13774	7306	3.13774	7038	3.13774	5595	3.13774	5142	3.13774	4775	3.13774	3194	3.13774	4056
	3.15805	6720	3.15805	6681	3.15805	5445	3.15805	4776	3.15805	4720	3.15805	3021	3.15805	3996
	3.17837	6619	3.17837	6477	3.17837	5189	3.17837	4520	3.17837	4501	3.17837	2913	3.17837	3967
	3.19868	6335	3.19868	6397	3.19868	5114	3.19868	4265	3.19868	4512	3.19868	2940	3.19868	3890
	3.219	6114	3.219	6051	3.219	4828	3.219	4267	3.219	4271	3.219	2925	3.219	3950
	3.23931	5893	3.23931	5838	3.23931	4682	3.23931	3997	3.23931	4356	3.23931	2858	3.23931	3791
	3.25963	5592	3.25963	5621	3.25963	4579	3.25963	3984	3.25963	4257	3.25963	2748	3.25963	3755
	3.27994	5493	3.27994	5451	3.27994	4608	3.27994	3840	3.27994	4291	3.27994	2709	3.27994	3783
	3.30026	5412	3.30026	5312	3.30026	4203	3.30026	3809	3.30026	4266	3.30026	2618	3.30026	3836
	3.32057	5341	3.32057	5168	3.32057	4157	3.32057	3631	3.32057	4097	3.32057	2685	3.32057	3731
	3.34089	5170	3.34089	5047	3.34089	4163	3.34089	3711	3.34089	4022	3.34089	2612	3.34089	3570
	3.3612	5080	3.3612	4974	3.3612	4030	3.3612	3528	3.3612	3902	3.3612	2607	3.3612	3574
	3.38152	4881	3.38152	4861	3.38152	3915	3.38152	3482	3.38152	4100	3.38152	2534	3.38152	3650
	3.40183	4883	3.40183	4706	3.40183	3864	3.40183	3510	3.40183	3939	3.40183	2579	3.40183	3597
	3.42215	4656	3.42215	4672	3.42215	3973	3.42215	3491	3.42215	3794	3.42215	2548	3.42215	3592
	3.44246	4647	3.44246	4710	3.44246	3847	3.44246	3218	3.44246	3764	3.44246	2572	3.44246	3533
	3.46278	4629	3.46278	4729	3.46278	3786	3.46278	3324	3.46278	3874	3.46278	2466	3.46278	3517
	3.48309	4415	3.48309	4450	3.48309	3631	3.48309	3166	3.48309	3823	3.48309	2527	3.48309	3531
	3.50341	4352	3.50341	4531	3.50341	3712	3.50341	3145	3.50341	3744	3.50341	2475	3.50341	3573
	3.52372	4424	3.52372	4349	3.52372	3528	3.52372	3147	3.52372	3644	3.52372	2383	3.52372	3492
	3.54404	4406	3.54404	4406	3.54404	3572	3.54404	3229	3.54404	3727	3.54404	2380	3.54404	3436
	3.56435	4221	3.56435	4400	3.56435	3488	3.56435	3146	3.56435	3655	3.56435	2372	3.56435	3462
	3.58467	4170	3.58467	4234	3.58467	3552	3.58467	3088	3.58467	3574	3.58467	2349	3.58467	3353
	3.60498	4182	3.60498	4220	3.60498	3511	3.60498	3156	3.60498	3558	3.60498	2454	3.60498	3284
	3.6253	4193	3.6253	4122	3.6253	3458	3.6253	3023	3.6253	3509	3.6253	2463	3.6253	3349
	3.64561	4143	3.64561	4228	3.64561	3264	3.64561	3091	3.64561	3366	3.64561	2341	3.64561	3235
	3.66592	4073	3.66592	4119	3.66592	3337	3.66592	2974	3.66592	3494	3.66592	2364	3.66592	3245
	3.68624	4047	3.68624	3973	3.68624	3238	3.68624	2909	3.68624	3537	3.68624	2366	3.68624	3261
	3.70655	4028	3.70655	4135	3.70655	3271	3.70655	2900	3.70655	3435	3.70655	2281	3.70655	3211
	3.72687	3979	3.72687	4013	3.72687	3267	3.72687	2970	3.72687	3500	3.72687	2318	3.72687	3294
	3.74718	3931	3.74718	4026	3.74718	3213	3.74718	2903	3.74718	3418	3.74718	2299	3.74718	3097
	3.7675	3988	3.7675	3875	3.7675	3220	3.7675	2880	3.7675	3351	3.7675	2237	3.7675	3050
	3.78781	3885	3.78781	3884	3.78781	3226	3.78781	2890	3.78781	3398	3.78781	2287	3.78781	3178
	3.80813	3818	3.80813	4015	3.80813	3172	3.80813	2845	3.80813	3319	3.80813	2345	3.80813	3044
	3.82844	3795	3.82844	3845	3.82844	3138	3.82844	2816	3.82844	3408	3.82844	2234	3.82844	3038
	3.84876	3863	3.84876	3782	3.84876	3126	3.84876	2916	3.84876	3344	3.84876	2295	3.84876	3084
	3.86907	3815	3.86907	3886	3.86907	3146	3.86907	2851	3.86907	3196	3.86907	2229	3.86907	3055
	3.88939	3868	3.88939	3807	3.88939	3199	3.88939	2823	3.88939	3201	3.88939	2217	3.88939	2895
	3.9097	3778	3.9097	3830	3.9097	3128	3.9097	2815	3.9097	3273	3.9097	2287	3.9097	3067
	3.93002	3745	3.93002	3749	3.93002	3121	3.93002	2895	3.93002	3252	3.93002	2229	3.93002	2925
	3.95033	3687	3.95033	3772	3.95033	3125	3.95033	2850	3.95033	3199	3.95033	2211	3.95033	2968
	3.97065	3789	3.97065	3722	3.97065	3102	3.97065	2739	3.97065	3218	3.97065	2269	3.97065	2924
	3.99096	3631	3.99096	3680	3.99096	3137	3.99096	2839	3.99096	3129	3.99096	2238	3.99096	2900
	4.01128	3706	4.01128	3732	4.01128	3042	4.01128	2752	4.01128	3199	4.01128	2268	4.01128	2713
	4.03159	3696	4.03159	3727	4.03159	3058	4.03159	2807	4.03159	3111	4.03159	2242	4.03159	3008
	4.05191	3622	4.05191	3807	4.05191	3052	4.05191	2750	4.05191	3083	4.05191	2213	4.05191	2864
	4.07222	3647	4.07222	3653	4.07222	3105	4.07222	2718	4.07222	3054	4.07222	2183	4.07222	2909
	4.09254	3616	4.09254	3724	4.09254	3082	4.09254	2752	4.09254	3099	4.09254	2109	4.09254	2945
	4.11285	3707	4.11285	3737	4.11285	3067	4.11285	2777	4.11285	3103	4.11285	2236	4.11285	2775
	4.13317	3737	4.13317	3624	4.13317	3009	4.13317	2856	4.13317	3157	4.13317	2264	4.13317	2832
	4.15348	3644	4.15348	3652	4.15348	3023	4.15348	2880	4.15348	3135	4.15348	2245	4.15348	2668
	4.1738	3648	4.1738	3620	4.1738	3057	4.1738	2786	4.1738	3088	4.1738	2235	4.1738	2704
	4.19411	3631	4.19411	3703	4.19411	3141	4.19411	2828	4.19411	3073	4.19411	2252	4.19411	2643
	4.21443	3633	4.21443	3687	4.21443	3138	4.21443	2691	4.21443	2989	4.21443	2176	4.21443	2614
	4.23474	3698	4.23474	3792	4.23474	3062	4.23474	2728	4.23474	3122	4.23474	2141	4.23474	2684
	4.25506	3647	4.25506	3695	4.25506	3136	4.25506	2717	4.25506	3075	4.25506	2184	4.25506	2689
	4.27537	3708	4.27537	3640	4.27537	3023	4.27537	2769	4.27537	3073	4.27537	2251	4.27537	2595
	4.29569	3667	4.29569	3663	4.29569	3166	4.29569	2788	4.29569	3086	4.29569	2178	4.29569	2550
	4.316	3698	4.316	3758	4.316	3048	4.316	2798	4.316	3168	4.316	2252	4.316	2527
	4.33632	3625	4.33632	3777	4.33632	3156	4.33632	2707	4.33632	3024	4.33632	2186	4.33632	2542
	4.35663	3849	4.35663	3777	4.35663	3003	4.35663	2874	4.35663	3010	4.35663	2169	4.35663	2415
	4.37695	3758	4.37695	3855	4.37695	3107	4.37695	2787	4.37695	3006	4.37695	2253	4.37695	2513
	4.39726	3747	4.39726	3856	4.39726	3143	4.39726	2864	4.39726	3118	4.39726	2261	4.39726	2429
	4.41758	3759	4.41758	3907	4.41758	3120	4.41758	2917	4.41758	3123	4.41758	2275	4.41758	2376
	4.43789	3870	4.43789	3891	4.43789	3280	4.43789	2893	4.43789	3039	4.43789	2271	4.43789	2388
	4.45821	3824	4.45821	3874	4.45821	3202	4.45821	2853	4.45821	3011	4.45821	2210	4.45821	2464
	4.47852	3923	4.47852	3979	4.47852	3255	4.47852	2927	4.47852	3110	4.47852	2281	4.47852	2388
	4.49884	3937	4.49884	4104	4.49884	3352	4.49884	2961	4.49884	3151	4.49884	2312	4.49884	2394
	4.51915	4055	4.51915	4109	4.51915	3343	4.51915	2913	4.51915	3127	4.51915	2311	4.51915	2346
	4.53947	4044	4.53947	4309	4.53947	3379	4.53947	3024	4.53947	3172	4.53947	2306	4.53947	2460
	4.55978	4099	4.55978	4247	4.55978	3433	4.55978	3091	4.55978	3204	4.55978	2334	4.55978	2367
	4.5801	4185	4.5801	4596	4.5801	3541	4.5801	3168	4.5801	3296	4.5801	2310	4.5801	2337
	4.60041	4244	4.60041	4592	4.60041	3704	4.60041	3272	4.60041	3210	4.60041	2323	4.60041	2336
	4.62073	4414	4.62073	4755	4.62073	3690	4.62073	3145	4.62073	3312	4.62073	2387	4.62073	2302
	4.64104	4526	4.64104	4835	4.64104	3892	4.64104	3259	4.64104	3353	4.64104	2395	4.64104	2283
	4.66136	4616	4.66136	5069	4.66136	3867	4.66136	3344	4.66136	3175	4.66136	2453	4.66136	2226
	4.68167	4801	4.68167	5273	4.68167	4104	4.68167	3526	4.68167	3182	4.68167	2588	4.68167	2281
	4.70199	4867	4.70199	5494	4.70199	4228	4.70199	3574	4.70199	3373	4.70199	2484	4.70199	2328
	4.7223	5072	4.7223	5592	4.7223	4402	4.7223	3572	4.7223	3308	4.7223	2573	4.7223	2226
	4.74262	5355	4.74262	5897	4.74262	4470	4.74262	3876	4.74262	3291	4.74262	2630	4.74262	2201
	4.76293	5440	4.76293	6018	4.76293	4650	4.76293	3888	4.76293	3296	4.76293	2554	4.76293	2258
	4.78325	5542	4.78325	6156	4.78325	4717	4.78325	4077	4.78325	3292	4.78325	2747	4.78325	2115
	4.80356	5659	4.80356	6138	4.80356	4938	4.80356	4157	4.80356	3284	4.80356	2709	4.80356	2136
	4.82388	5602	4.82388	6112	4.82388	4829	4.82388	4254	4.82388	3272	4.82388	2671	4.82388	2151
	4.84419	5848	4.84419	6178	4.84419	4999	4.84419	4343	4.84419	3208	4.84419	2743	4.84419	2200
	4.86451	5631	4.86451	5920	4.86451	4775	4.86451	4333	4.86451	3262	4.86451	2685	4.86451	2197
	4.88482	5665	4.88482	5862	4.88482	4746	4.88482	4458	4.88482	3215	4.88482	2855	4.88482	2208
	4.90514	5448	4.90514	5546	4.90514	4658	4.90514	4458	4.90514	3198	4.90514	2661	4.90514	2163
	4.92545	5108	4.92545	5489	4.92545	4305	4.92545	4279	4.92545	3202	4.92545	2650	4.92545	2146
	4.94577	4913	4.94577	5077	4.94577	4308	4.94577	4405	4.94577	3097	4.94577	2668	4.94577	2097
	4.96608	4810	4.96608	4830	4.96608	3939	4.96608	4168	4.96608	3121	4.96608	2467	4.96608	2153
	4.9864	4434	4.9864	4516	4.9864	3703	4.9864	4018	4.9864	3082	4.9864	2583	4.9864	2107
	5.00671	4319	5.00671	4327	5.00671	3627	5.00671	3935	5.00671	3153	5.00671	2442	5.00671	2093
	5.02703	4051	5.02703	4067	5.02703	3481	5.02703	3769	5.02703	3097	5.02703	2418	5.02703	1995
	5.04734	4069	5.04734	4014	5.04734	3475	5.04734	3490	5.04734	3048	5.04734	2420	5.04734	2081
	5.06766	3792	5.06766	3899	5.06766	3311	5.06766	3435	5.06766	3013	5.06766	2279	5.06766	2001
	5.08797	3776	5.08797	3941	5.08797	3249	5.08797	3278	5.08797	3108	5.08797	2305	5.08797	2037
	5.10829	3746	5.10829	3887	5.10829	3219	5.10829	3066	5.10829	3020	5.10829	2248	5.10829	2019
	5.1286	3672	5.1286	3903	5.1286	3114	5.1286	3149	5.1286	3133	5.1286	2317	5.1286	2121
	5.14892	3688	5.14892	3747	5.14892	3124	5.14892	3092	5.14892	3074	5.14892	2343	5.14892	2018
	5.16923	3691	5.16923	3876	5.16923	3153	5.16923	2992	5.16923	3130	5.16923	2334	5.16923	1998
	5.18955	3696	5.18955	3893	5.18955	3103	5.18955	3046	5.18955	3131	5.18955	2244	5.18955	2047
	5.20986	3662	5.20986	3879	5.20986	3187	5.20986	3064	5.20986	3094	5.20986	2250	5.20986	1977
	5.23018	3886	5.23018	4068	5.23018	3238	5.23018	2979	5.23018	3225	5.23018	2322	5.23018	2032
	5.25049	3910	5.25049	4117	5.25049	3315	5.25049	3063	5.25049	3205	5.25049	2248	5.25049	2007
	5.27081	3976	5.27081	4284	5.27081	3455	5.27081	3026	5.27081	3259	5.27081	2347	5.27081	2016
	5.29112	4201	5.29112	4490	5.29112	3532	5.29112	3308	5.29112	3292	5.29112	2432	5.29112	1972
	5.31143	4315	5.31143	4475	5.31143	3623	5.31143	3218	5.31143	3417	5.31143	2350	5.31143	1960
	5.33175	4439	5.33175	4660	5.33175	3733	5.33175	3379	5.33175	3514	5.33175	2398	5.33175	1994
	5.35206	4532	5.35206	5173	5.35206	3901	5.35206	3365	5.35206	3524	5.35206	2449	5.35206	1962
	5.37238	4747	5.37238	5164	5.37238	4057	5.37238	3409	5.37238	3487	5.37238	2527	5.37238	2010
	5.39269	4963	5.39269	5576	5.39269	4356	5.39269	3650	5.39269	3639	5.39269	2652	5.39269	2033
	5.41301	5185	5.41301	5957	5.41301	4504	5.41301	3635	5.41301	3614	5.41301	2619	5.41301	1972
	5.43332	5392	5.43332	6333	5.43332	4851	5.43332	3920	5.43332	3642	5.43332	2761	5.43332	1937
	5.45364	5661	5.45364	6679	5.45364	5048	5.45364	4223	5.45364	3671	5.45364	2915	5.45364	2017
	5.47395	6027	5.47395	7133	5.47395	5248	5.47395	4282	5.47395	3784	5.47395	2825	5.47395	2018
	5.49427	6379	5.49427	7347	5.49427	5543	5.49427	4554	5.49427	3856	5.49427	3002	5.49427	1974
	5.51458	6600	5.51458	7745	5.51458	5805	5.51458	4898	5.51458	3775	5.51458	3045	5.51458	1897
	5.5349	6758	5.5349	8012	5.5349	6133	5.5349	4972	5.5349	3819	5.5349	3213	5.5349	1942
	5.55521	7135	5.55521	8194	5.55521	6192	5.55521	5351	5.55521	3681	5.55521	3348	5.55521	1899
	5.57553	7337	5.57553	8577	5.57553	6555	5.57553	5435	5.57553	3650	5.57553	3327	5.57553	2009
	5.59584	7442	5.59584	8374	5.59584	6473	5.59584	5786	5.59584	3557	5.59584	3563	5.59584	1834
	5.61616	7252	5.61616	8367	5.61616	6331	5.61616	5922	5.61616	3652	5.61616	3489	5.61616	1933
	5.63647	7285	5.63647	8107	5.63647	6257	5.63647	6054	5.63647	3488	5.63647	3429	5.63647	1898
	5.65679	6830	5.65679	7755	5.65679	6125	5.65679	5980	5.65679	3415	5.65679	3408	5.65679	1927
	5.6771	6665	5.6771	7226	5.6771	5997	5.6771	6007	5.6771	3335	5.6771	3231	5.6771	1928
	5.69742	6272	5.69742	6815	5.69742	5499	5.69742	5968	5.69742	3238	5.69742	3256	5.69742	1768
	5.71773	5856	5.71773	6290	5.71773	5089	5.71773	5820	5.71773	3186	5.71773	3164	5.71773	1795
	5.73805	5569	5.73805	5737	5.73805	4795	5.73805	5562	5.73805	3061	5.73805	3037	5.73805	1797
	5.75836	5089	5.75836	5248	5.75836	4361	5.75836	5386	5.75836	3109	5.75836	2945	5.75836	1856
	5.77868	4832	5.77868	4804	5.77868	4024	5.77868	5149	5.77868	3094	5.77868	2971	5.77868	1813
	5.79899	4462	5.79899	4581	5.79899	3825	5.79899	4858	5.79899	3045	5.79899	2671	5.79899	1775
	5.81931	4206	5.81931	4185	5.81931	3505	5.81931	4349	5.81931	2975	5.81931	2501	5.81931	1792
	5.83962	4011	5.83962	3807	5.83962	3323	5.83962	4034	5.83962	2898	5.83962	2506	5.83962	1787
	5.85994	3734	5.85994	3610	5.85994	3136	5.85994	3723	5.85994	2833	5.85994	2280	5.85994	1816
	5.88025	3572	5.88025	3543	5.88025	2980	5.88025	3518	5.88025	2806	5.88025	2298	5.88025	1739
	5.90057	3335	5.90057	3401	5.90057	2966	5.90057	3236	5.90057	2764	5.90057	2284	5.90057	1732
	5.92088	3204	5.92088	3221	5.92088	2712	5.92088	3120	5.92088	2778	5.92088	2091	5.92088	1815
	5.9412	3144	5.9412	3220	5.9412	2699	5.9412	2880	5.9412	2703	5.9412	2041	5.9412	1746
	5.96151	3052	5.96151	3183	5.96151	2576	5.96151	2835	5.96151	2716	5.96151	2092	5.96151	1658
	5.98183	2963	5.98183	2901	5.98183	2486	5.98183	2680	5.98183	2820	5.98183	2152	5.98183	1807
	6.00214	2924	6.00214	2939	6.00214	2620	6.00214	2760	6.00214	2622	6.00214	2040	6.00214	1656
	6.02246	2913	6.02246	2924	6.02246	2411	6.02246	2706	6.02246	2718	6.02246	2010	6.02246	1708
	6.04277	2800	6.04277	2846	6.04277	2402	6.04277	2501	6.04277	2577	6.04277	1929	6.04277	1780
	6.06309	2754	6.06309	2819	6.06309	2481	6.06309	2430	6.06309	2646	6.06309	2029	6.06309	1689
	6.0834	2795	6.0834	2774	6.0834	2335	6.0834	2362	6.0834	2657	6.0834	1924	6.0834	1674
	6.10372	2624	6.10372	2815	6.10372	2353	6.10372	2396	6.10372	2590	6.10372	1957	6.10372	1728
	6.12403	2604	6.12403	2715	6.12403	2308	6.12403	2295	6.12403	2557	6.12403	1923	6.12403	1767
	6.14435	2646	6.14435	2769	6.14435	2249	6.14435	2253	6.14435	2570	6.14435	1946	6.14435	1704
	6.16466	2654	6.16466	2638	6.16466	2132	6.16466	2349	6.16466	2621	6.16466	1866	6.16466	1692
	6.18498	2642	6.18498	2556	6.18498	2300	6.18498	2230	6.18498	2636	6.18498	1976	6.18498	1721
	6.20529	2632	6.20529	2623	6.20529	2210	6.20529	2263	6.20529	2534	6.20529	1850	6.20529	1600
	6.22561	2521	6.22561	2639	6.22561	2272	6.22561	2176	6.22561	2561	6.22561	1950	6.22561	1578
	6.24592	2530	6.24592	2482	6.24592	2179	6.24592	2180	6.24592	2570	6.24592	1878	6.24592	1682
	6.26624	2467	6.26624	2630	6.26624	2200	6.26624	2227	6.26624	2597	6.26624	1893	6.26624	1675
	6.28655	2511	6.28655	2537	6.28655	2045	6.28655	2208	6.28655	2489	6.28655	1896	6.28655	1736
	6.30687	2439	6.30687	2520	6.30687	2092	6.30687	2164	6.30687	2546	6.30687	1857	6.30687	1676
	6.32718	2446	6.32718	2516	6.32718	2150	6.32718	2072	6.32718	2581	6.32718	1787	6.32718	1670
	6.3475	2475	6.3475	2442	6.3475	2123	6.3475	2188	6.3475	2498	6.3475	1817	6.3475	1700
	6.36781	2414	6.36781	2528	6.36781	2150	6.36781	2080	6.36781	2424	6.36781	1813	6.36781	1703
	6.38813	2450	6.38813	2458	6.38813	2050	6.38813	2119	6.38813	2522	6.38813	1755	6.38813	1669
	6.40844	2473	6.40844	2418	6.40844	2056	6.40844	2269	6.40844	2516	6.40844	1809	6.40844	1599
	6.42876	2403	6.42876	2522	6.42876	2125	6.42876	2097	6.42876	2570	6.42876	1795	6.42876	1599
	6.44907	2417	6.44907	2486	6.44907	2104	6.44907	2095	6.44907	2503	6.44907	1861	6.44907	1534
	6.46939	2389	6.46939	2479	6.46939	2155	6.46939	2110	6.46939	2420	6.46939	1780	6.46939	1623
	6.4897	2500	6.4897	2413	6.4897	2037	6.4897	2041	6.4897	2496	6.4897	1763	6.4897	1590
	6.51002	2439	6.51002	2359	6.51002	2011	6.51002	2167	6.51002	2428	6.51002	1699	6.51002	1525
	6.53033	2384	6.53033	2498	6.53033	2067	6.53033	2078	6.53033	2520	6.53033	1747	6.53033	1545
	6.55065	2408	6.55065	2420	6.55065	2053	6.55065	2031	6.55065	2484	6.55065	1851	6.55065	1562
	6.57096	2311	6.57096	2377	6.57096	2116	6.57096	2082	6.57096	2564	6.57096	1813	6.57096	1660
	6.59128	2408	6.59128	2433	6.59128	2121	6.59128	2027	6.59128	2463	6.59128	1704	6.59128	1640
	6.61159	2412	6.61159	2345	6.61159	2003	6.61159	2032	6.61159	2549	6.61159	1700	6.61159	1599
	6.63191	2331	6.63191	2401	6.63191	2074	6.63191	2025	6.63191	2523	6.63191	1753	6.63191	1626
	6.65222	2309	6.65222	2377	6.65222	2044	6.65222	2080	6.65222	2571	6.65222	1703	6.65222	1523
	6.67254	2383	6.67254	2367	6.67254	2009	6.67254	2119	6.67254	2495	6.67254	1809	6.67254	1547
	6.69285	2266	6.69285	2310	6.69285	1967	6.69285	2003	6.69285	2502	6.69285	1785	6.69285	1575
	6.71317	2284	6.71317	2463	6.71317	1944	6.71317	2028	6.71317	2456	6.71317	1722	6.71317	1584
	6.73348	2268	6.73348	2312	6.73348	2007	6.73348	2056	6.73348	2508	6.73348	1768	6.73348	1513
	6.7538	2363	6.7538	2364	6.7538	2010	6.7538	2027	6.7538	2538	6.7538	1764	6.7538	1515
	6.77411	2404	6.77411	2479	6.77411	2115	6.77411	2080	6.77411	2508	6.77411	1762	6.77411	1583
	6.79443	2355	6.79443	2388	6.79443	2100	6.79443	2104	6.79443	2514	6.79443	1774	6.79443	1568
	6.81474	2399	6.81474	2429	6.81474	2086	6.81474	2074	6.81474	2480	6.81474	1693	6.81474	1535
	6.83506	2299	6.83506	2344	6.83506	2007	6.83506	2017	6.83506	2489	6.83506	1812	6.83506	1557
	6.85537	2346	6.85537	2459	6.85537	2096	6.85537	2049	6.85537	2556	6.85537	1705	6.85537	1523
	6.87569	2397	6.87569	2490	6.87569	2021	6.87569	2054	6.87569	2516	6.87569	1763	6.87569	1593
	6.896	2285	6.896	2507	6.896	2078	6.896	2151	6.896	2611	6.896	1759	6.896	1538
	6.91631	2422	6.91631	2589	6.91631	2085	6.91631	2103	6.91631	2619	6.91631	1777	6.91631	1523
	6.93663	2363	6.93663	2537	6.93663	2123	6.93663	2064	6.93663	2619	6.93663	1790	6.93663	1534
	6.95694	2360	6.95694	2410	6.95694	2190	6.95694	2161	6.95694	2576	6.95694	1766	6.95694	1632
	6.97726	2434	6.97726	2564	6.97726	2236	6.97726	2096	6.97726	2627	6.97726	1855	6.97726	1540
	6.99757	2533	6.99757	2724	6.99757	2094	6.99757	2149	6.99757	2681	6.99757	1863	6.99757	1530
	7.01789	2525	7.01789	2754	7.01789	2156	7.01789	2090	7.01789	2660	7.01789	1788	7.01789	1574
	7.0382	2565	7.0382	2736	7.0382	2275	7.0382	2218	7.0382	2712	7.0382	2007	7.0382	1545
	7.05852	2626	7.05852	2808	7.05852	2313	7.05852	2219	7.05852	2803	7.05852	1863	7.05852	1526
	7.07883	2615	7.07883	2743	7.07883	2450	7.07883	2276	7.07883	2859	7.07883	1767	7.07883	1551
	7.09915	2688	7.09915	2954	7.09915	2448	7.09915	2224	7.09915	2843	7.09915	1872	7.09915	1529
	7.11946	2804	7.11946	3086	7.11946	2502	7.11946	2276	7.11946	2878	7.11946	1947	7.11946	1519
	7.13978	2966	7.13978	3103	7.13978	2568	7.13978	2314	7.13978	2876	7.13978	1957	7.13978	1548
	7.16009	2979	7.16009	3140	7.16009	2673	7.16009	2491	7.16009	2885	7.16009	2053	7.16009	1459
	7.18041	3019	7.18041	3351	7.18041	2747	7.18041	2509	7.18041	2970	7.18041	1952	7.18041	1541
	7.20072	3155	7.20072	3485	7.20072	2838	7.20072	2614	7.20072	3077	7.20072	1971	7.20072	1502
	7.22104	3293	7.22104	3594	7.22104	2930	7.22104	2696	7.22104	3093	7.22104	2064	7.22104	1554
	7.24135	3404	7.24135	3932	7.24135	3046	7.24135	2792	7.24135	2963	7.24135	2162	7.24135	1551
	7.26167	3492	7.26167	4110	7.26167	3178	7.26167	2896	7.26167	3071	7.26167	2194	7.26167	1501
	7.28198	3735	7.28198	4272	7.28198	3369	7.28198	2907	7.28198	3109	7.28198	2215	7.28198	1455
	7.3023	3851	7.3023	4327	7.3023	3369	7.3023	3046	7.3023	3189	7.3023	2251	7.3023	1477
	7.32261	3953	7.32261	4578	7.32261	3623	7.32261	3267	7.32261	3086	7.32261	2394	7.32261	1474
	7.34293	4118	7.34293	4780	7.34293	3758	7.34293	3400	7.34293	3083	7.34293	2490	7.34293	1522
	7.36324	4252	7.36324	4747	7.36324	3932	7.36324	3459	7.36324	3050	7.36324	2548	7.36324	1475
	7.38356	4317	7.38356	4843	7.38356	4014	7.38356	3660	7.38356	3020	7.38356	2622	7.38356	1470
	7.40387	4481	7.40387	4831	7.40387	3945	7.40387	3679	7.40387	2990	7.40387	2671	7.40387	1554
	7.42419	4595	7.42419	4810	7.42419	3945	7.42419	3926	7.42419	3032	7.42419	2650	7.42419	1454
	7.4445	4360	7.4445	4695	7.4445	3930	7.4445	3948	7.4445	2912	7.4445	2644	7.4445	1399
	7.46482	4252	7.46482	4500	7.46482	3858	7.46482	4100	7.46482	2917	7.46482	2622	7.46482	1456
	7.48513	4112	7.48513	4491	7.48513	3838	7.48513	3948	7.48513	2732	7.48513	2544	7.48513	1460
	7.50545	3908	7.50545	4341	7.50545	3634	7.50545	3987	7.50545	2777	7.50545	2594	7.50545	1488
	7.52576	3658	7.52576	3836	7.52576	3410	7.52576	3978	7.52576	2770	7.52576	2537	7.52576	1477
	7.54608	3518	7.54608	3640	7.54608	3204	7.54608	3808	7.54608	2686	7.54608	2450	7.54608	1443
	7.56639	3352	7.56639	3339	7.56639	3074	7.56639	3719	7.56639	2601	7.56639	2261	7.56639	1435
	7.58671	3181	7.58671	3180	7.58671	2794	7.58671	3547	7.58671	2640	7.58671	2318	7.58671	1400
	7.60702	2930	7.60702	2876	7.60702	2496	7.60702	3468	7.60702	2547	7.60702	2181	7.60702	1365
	7.62734	2833	7.62734	2709	7.62734	2520	7.62734	3252	7.62734	2586	7.62734	2144	7.62734	1483
	7.64765	2628	7.64765	2606	7.64765	2379	7.64765	2982	7.64765	2530	7.64765	2038	7.64765	1436
	7.66797	2475	7.66797	2504	7.66797	2197	7.66797	2888	7.66797	2515	7.66797	1897	7.66797	1356
	7.68828	2455	7.68828	2415	7.68828	2195	7.68828	2581	7.68828	2471	7.68828	1865	7.68828	1445
	7.7086	2339	7.7086	2302	7.7086	2092	7.7086	2377	7.7086	2482	7.7086	1810	7.7086	1367
	7.72891	2319	7.72891	2293	7.72891	2001	7.72891	2335	7.72891	2531	7.72891	1753	7.72891	1398
	7.74923	2154	7.74923	2353	7.74923	1966	7.74923	2261	7.74923	2512	7.74923	1725	7.74923	1402
	7.76954	2162	7.76954	2170	7.76954	1896	7.76954	2160	7.76954	2372	7.76954	1703	7.76954	1390
	7.78986	2204	7.78986	2116	7.78986	1935	7.78986	2126	7.78986	2370	7.78986	1659	7.78986	1352
	7.81017	2177	7.81017	2105	7.81017	1826	7.81017	2120	7.81017	2393	7.81017	1686	7.81017	1379
	7.83049	2041	7.83049	2019	7.83049	1798	7.83049	1998	7.83049	2339	7.83049	1694	7.83049	1366
	7.8508	2013	7.8508	2096	7.8508	1768	7.8508	1879	7.8508	2300	7.8508	1558	7.8508	1329
	7.87112	1938	7.87112	2045	7.87112	1750	7.87112	1798	7.87112	2333	7.87112	1636	7.87112	1345
	7.89143	2007	7.89143	1992	7.89143	1747	7.89143	1955	7.89143	2238	7.89143	1574	7.89143	1362
	7.91175	1995	7.91175	1975	7.91175	1715	7.91175	1903	7.91175	2266	7.91175	1533	7.91175	1340
	7.93206	2017	7.93206	1973	7.93206	1707	7.93206	1783	7.93206	2339	7.93206	1587	7.93206	1307
	7.95238	1957	7.95238	1909	7.95238	1745	7.95238	1842	7.95238	2300	7.95238	1582	7.95238	1307
	7.97269	1903	7.97269	1982	7.97269	1705	7.97269	1830	7.97269	2340	7.97269	1623	7.97269	1378
	7.99301	1885	7.99301	1964	7.99301	1722	7.99301	1721	7.99301	2217	7.99301	1536	7.99301	1336
	8.01332	1887	8.01332	1948	8.01332	1653	8.01332	1758	8.01332	2303	8.01332	1577	8.01332	1332
	8.03364	1872	8.03364	1885	8.03364	1683	8.03364	1696	8.03364	2275	8.03364	1521	8.03364	1343
	8.05395	1834	8.05395	1910	8.05395	1633	8.05395	1762	8.05395	2229	8.05395	1497	8.05395	1336
	8.07427	1847	8.07427	1925	8.07427	1623	8.07427	1706	8.07427	2259	8.07427	1473	8.07427	1305
	8.09458	1815	8.09458	1865	8.09458	1574	8.09458	1632	8.09458	2241	8.09458	1452	8.09458	1342
	8.1149	1832	8.1149	1812	8.1149	1597	8.1149	1710	8.1149	2230	8.1149	1478	8.1149	1219
	8.13521	1886	8.13521	1803	8.13521	1637	8.13521	1624	8.13521	2260	8.13521	1455	8.13521	1260
	8.15553	1844	8.15553	1786	8.15553	1619	8.15553	1683	8.15553	2217	8.15553	1495	8.15553	1346
	8.17584	1840	8.17584	1789	8.17584	1551	8.17584	1649	8.17584	2233	8.17584	1515	8.17584	1339
	8.19616	1796	8.19616	1798	8.19616	1591	8.19616	1596	8.19616	2191	8.19616	1487	8.19616	1269
	8.21647	1786	8.21647	1900	8.21647	1582	8.21647	1635	8.21647	2204	8.21647	1535	8.21647	1328
	8.23679	1718	8.23679	1763	8.23679	1594	8.23679	1690	8.23679	2218	8.23679	1468	8.23679	1269
	8.2571	1755	8.2571	1847	8.2571	1539	8.2571	1629	8.2571	2191	8.2571	1488	8.2571	1289
	8.27742	1723	8.27742	1664	8.27742	1588	8.27742	1627	8.27742	2140	8.27742	1502	8.27742	1186
	8.29773	1736	8.29773	1778	8.29773	1556	8.29773	1550	8.29773	2222	8.29773	1429	8.29773	1224
	8.31805	1793	8.31805	1789	8.31805	1540	8.31805	1628	8.31805	2149	8.31805	1524	8.31805	1250
	8.33836	1679	8.33836	1702	8.33836	1576	8.33836	1628	8.33836	2171	8.33836	1487	8.33836	1204
	8.35868	1763	8.35868	1702	8.35868	1538	8.35868	1574	8.35868	2167	8.35868	1451	8.35868	1286
	8.37899	1746	8.37899	1714	8.37899	1538	8.37899	1581	8.37899	2146	8.37899	1400	8.37899	1272
	8.39931	1729	8.39931	1795	8.39931	1528	8.39931	1563	8.39931	2245	8.39931	1390	8.39931	1285
	8.41962	1787	8.41962	1715	8.41962	1534	8.41962	1562	8.41962	2126	8.41962	1439	8.41962	1196
	8.43994	1779	8.43994	1744	8.43994	1599	8.43994	1612	8.43994	2173	8.43994	1449	8.43994	1219
	8.46025	1814	8.46025	1783	8.46025	1507	8.46025	1604	8.46025	2099	8.46025	1360	8.46025	1179
	8.48057	1741	8.48057	1818	8.48057	1561	8.48057	1550	8.48057	2131	8.48057	1394	8.48057	1250
	8.50088	1733	8.50088	1697	8.50088	1518	8.50088	1594	8.50088	2106	8.50088	1347	8.50088	1171
	8.5212	1673	8.5212	1741	8.5212	1573	8.5212	1548	8.5212	2088	8.5212	1472	8.5212	1254
	8.54151	1672	8.54151	1702	8.54151	1529	8.54151	1539	8.54151	2130	8.54151	1464	8.54151	1161
	8.56182	1726	8.56182	1749	8.56182	1462	8.56182	1565	8.56182	2029	8.56182	1430	8.56182	1190
	8.58214	1717	8.58214	1673	8.58214	1559	8.58214	1582	8.58214	2076	8.58214	1388	8.58214	1221
	8.60245	1730	8.60245	1669	8.60245	1484	8.60245	1559	8.60245	2022	8.60245	1390	8.60245	1178
	8.62277	1663	8.62277	1710	8.62277	1531	8.62277	1552	8.62277	2045	8.62277	1425	8.62277	1250
	8.64308	1677	8.64308	1709	8.64308	1481	8.64308	1613	8.64308	2108	8.64308	1342	8.64308	1236
	8.6634	1658	8.6634	1682	8.6634	1456	8.6634	1592	8.6634	2230	8.6634	1395	8.6634	1219
	8.68371	1706	8.68371	1700	8.68371	1494	8.68371	1582	8.68371	2122	8.68371	1428	8.68371	1200
	8.70403	1677	8.70403	1573	8.70403	1483	8.70403	1507	8.70403	1997	8.70403	1373	8.70403	1180
	8.72434	1654	8.72434	1646	8.72434	1457	8.72434	1583	8.72434	2050	8.72434	1392	8.72434	1218
	8.74466	1635	8.74466	1603	8.74466	1439	8.74466	1529	8.74466	2023	8.74466	1458	8.74466	1194
	8.76497	1671	8.76497	1628	8.76497	1439	8.76497	1564	8.76497	2029	8.76497	1405	8.76497	1234
	8.78529	1675	8.78529	1590	8.78529	1471	8.78529	1488	8.78529	2086	8.78529	1379	8.78529	1161
	8.8056	1617	8.8056	1668	8.8056	1463	8.8056	1506	8.8056	2094	8.8056	1335	8.8056	1181
	8.82592	1618	8.82592	1539	8.82592	1480	8.82592	1475	8.82592	2048	8.82592	1369	8.82592	1247
	8.84623	1638	8.84623	1558	8.84623	1378	8.84623	1481	8.84623	2124	8.84623	1358	8.84623	1168
	8.86655	1557	8.86655	1581	8.86655	1492	8.86655	1470	8.86655	2023	8.86655	1296	8.86655	1204
	8.88686	1645	8.88686	1627	8.88686	1442	8.88686	1511	8.88686	2045	8.88686	1370	8.88686	1172
	8.90718	1563	8.90718	1619	8.90718	1473	8.90718	1498	8.90718	2013	8.90718	1339	8.90718	1153
	8.92749	1571	8.92749	1632	8.92749	1414	8.92749	1428	8.92749	2015	8.92749	1363	8.92749	1202
	8.94781	1597	8.94781	1557	8.94781	1449	8.94781	1480	8.94781	2012	8.94781	1342	8.94781	1168
	8.96812	1532	8.96812	1526	8.96812	1421	8.96812	1481	8.96812	2018	8.96812	1368	8.96812	1140
	8.98844	1609	8.98844	1646	8.98844	1363	8.98844	1404	8.98844	1995	8.98844	1293	8.98844	1172
	9.00875	1600	9.00875	1576	9.00875	1450	9.00875	1541	9.00875	2017	9.00875	1364	9.00875	1182
	9.02907	1664	9.02907	1546	9.02907	1423	9.02907	1442	9.02907	2060	9.02907	1362	9.02907	1182
	9.04938	1620	9.04938	1574	9.04938	1366	9.04938	1453	9.04938	2033	9.04938	1329	9.04938	1084
	9.0697	1524	9.0697	1601	9.0697	1365	9.0697	1426	9.0697	1996	9.0697	1301	9.0697	1231
	9.09001	1530	9.09001	1573	9.09001	1485	9.09001	1445	9.09001	1967	9.09001	1272	9.09001	1143
	9.11033	1580	9.11033	1591	9.11033	1398	9.11033	1432	9.11033	1999	9.11033	1292	9.11033	1099
	9.13064	1497	9.13064	1569	9.13064	1358	9.13064	1369	9.13064	2016	9.13064	1283	9.13064	1138
	9.15096	1539	9.15096	1544	9.15096	1396	9.15096	1430	9.15096	1948	9.15096	1302	9.15096	1066
	9.17127	1594	9.17127	1583	9.17127	1402	9.17127	1456	9.17127	1963	9.17127	1298	9.17127	1115
	9.19159	1491	9.19159	1498	9.19159	1416	9.19159	1453	9.19159	1934	9.19159	1293	9.19159	1145
	9.2119	1539	9.2119	1590	9.2119	1348	9.2119	1386	9.2119	2081	9.2119	1273	9.2119	1105
	9.23222	1558	9.23222	1573	9.23222	1343	9.23222	1371	9.23222	1976	9.23222	1309	9.23222	1077
	9.25253	1609	9.25253	1576	9.25253	1395	9.25253	1469	9.25253	2045	9.25253	1257	9.25253	1087
	9.27285	1511	9.27285	1558	9.27285	1448	9.27285	1457	9.27285	2121	9.27285	1323	9.27285	1123
	9.29316	1638	9.29316	1581	9.29316	1367	9.29316	1369	9.29316	2039	9.29316	1310	9.29316	1102
	9.31348	1541	9.31348	1563	9.31348	1385	9.31348	1410	9.31348	1997	9.31348	1359	9.31348	1133
	9.33379	1551	9.33379	1542	9.33379	1347	9.33379	1435	9.33379	2051	9.33379	1235	9.33379	1098
	9.35411	1557	9.35411	1610	9.35411	1403	9.35411	1398	9.35411	2065	9.35411	1326	9.35411	1102
	9.37442	1564	9.37442	1579	9.37442	1320	9.37442	1412	9.37442	2011	9.37442	1301	9.37442	1115
	9.39474	1482	9.39474	1612	9.39474	1434	9.39474	1505	9.39474	2113	9.39474	1294	9.39474	1058
	9.41505	1676	9.41505	1632	9.41505	1486	9.41505	1479	9.41505	2065	9.41505	1325	9.41505	1075
	9.43537	1637	9.43537	1547	9.43537	1454	9.43537	1474	9.43537	2108	9.43537	1340	9.43537	1063
	9.45568	1595	9.45568	1646	9.45568	1443	9.45568	1496	9.45568	2093	9.45568	1363	9.45568	1081
	9.476	1656	9.476	1736	9.476	1479	9.476	1469	9.476	2177	9.476	1301	9.476	1111
	9.49631	1628	9.49631	1743	9.49631	1448	9.49631	1486	9.49631	2201	9.49631	1395	9.49631	1069
	9.51663	1660	9.51663	1711	9.51663	1488	9.51663	1513	9.51663	2170	9.51663	1401	9.51663	1098
	9.53694	1718	9.53694	1794	9.53694	1560	9.53694	1492	9.53694	2139	9.53694	1393	9.53694	1134
	9.55726	1746	9.55726	1908	9.55726	1569	9.55726	1549	9.55726	2199	9.55726	1432	9.55726	1095
	9.57757	1734	9.57757	1868	9.57757	1625	9.57757	1572	9.57757	2199	9.57757	1444	9.57757	1059
	9.59789	1808	9.59789	1860	9.59789	1615	9.59789	1530	9.59789	2137	9.59789	1408	9.59789	1013
	9.6182	1759	9.6182	1976	9.6182	1652	9.6182	1593	9.6182	2221	9.6182	1446	9.6182	1082
	9.63852	1862	9.63852	1918	9.63852	1702	9.63852	1658	9.63852	2139	9.63852	1462	9.63852	1075
	9.65883	1923	9.65883	1998	9.65883	1692	9.65883	1726	9.65883	2121	9.65883	1394	9.65883	1101
	9.67915	1934	9.67915	2041	9.67915	1864	9.67915	1668	9.67915	2135	9.67915	1435	9.67915	1054
	9.69946	1969	9.69946	1967	9.69946	1759	9.69946	1661	9.69946	2169	9.69946	1461	9.69946	1052
	9.71978	1983	9.71978	1996	9.71978	1797	9.71978	1734	9.71978	2121	9.71978	1446	9.71978	1045
	9.74009	1934	9.74009	1952	9.74009	1646	9.74009	1701	9.74009	2096	9.74009	1517	9.74009	1109
	9.76041	1869	9.76041	1963	9.76041	1666	9.76041	1780	9.76041	2145	9.76041	1474	9.76041	1041
	9.78072	1893	9.78072	1958	9.78072	1709	9.78072	1739	9.78072	2089	9.78072	1482	9.78072	1035
	9.80104	1875	9.80104	1868	9.80104	1686	9.80104	1780	9.80104	1972	9.80104	1464	9.80104	1039
	9.82135	1766	9.82135	1773	9.82135	1664	9.82135	1683	9.82135	2035	9.82135	1497	9.82135	977
	9.84167	1755	9.84167	1740	9.84167	1600	9.84167	1776	9.84167	2059	9.84167	1433	9.84167	1065
	9.86198	1745	9.86198	1610	9.86198	1526	9.86198	1776	9.86198	2034	9.86198	1459	9.86198	1021
	9.8823	1679	9.8823	1718	9.8823	1472	9.8823	1693	9.8823	2092	9.8823	1447	9.8823	997
	9.90261	1600	9.90261	1663	9.90261	1443	9.90261	1684	9.90261	1975	9.90261	1445	9.90261	1062
	9.92293	1605	9.92293	1657	9.92293	1452	9.92293	1622	9.92293	1949	9.92293	1374	9.92293	1065
	9.94324	1558	9.94324	1593	9.94324	1357	9.94324	1627	9.94324	1954	9.94324	1301	9.94324	1031
	9.96356	1495	9.96356	1509	9.96356	1342	9.96356	1605	9.96356	2015	9.96356	1279	9.96356	1024
	9.98387	1492	9.98387	1560	9.98387	1385	9.98387	1594	9.98387	2013	9.98387	1241	9.98387	997
	10.0042	1507	10.0042	1589	10.0042	1301	10.0042	1570	10.0042	1963	10.0042	1329	10.0042	1047
	10.0245	1504	10.0245	1591	10.0245	1367	10.0245	1489	10.0245	1920	10.0245	1285	10.0245	1154
	10.0448	1491	10.0448	1549	10.0448	1400	10.0448	1444	10.0448	1951	10.0448	1310	10.0448	1077
	10.0651	1480	10.0651	1548	10.0651	1311	10.0651	1397	10.0651	1937	10.0651	1296	10.0651	1026
	10.0854	1481	10.0854	1483	10.0854	1327	10.0854	1437	10.0854	1822	10.0854	1263	10.0854	1014
	10.1058	1465	10.1058	1461	10.1058	1307	10.1058	1431	10.1058	1930	10.1058	1217	10.1058	963
	10.1261	1432	10.1261	1461	10.1261	1337	10.1261	1432	10.1261	1819	10.1261	1285	10.1261	1069
	10.1464	1474	10.1464	1435	10.1464	1324	10.1464	1369	10.1464	1890	10.1464	1314	10.1464	1007
	10.1667	1434	10.1667	1451	10.1667	1288	10.1667	1395	10.1667	1814	10.1667	1251	10.1667	1049
	10.187	1422	10.187	1454	10.187	1286	10.187	1361	10.187	1844	10.187	1279	10.187	991
	10.2073	1440	10.2073	1415	10.2073	1272	10.2073	1404	10.2073	1786	10.2073	1215	10.2073	1047
	10.2276	1434	10.2276	1415	10.2276	1348	10.2276	1343	10.2276	1837	10.2276	1239	10.2276	1009
	10.248	1428	10.248	1370	10.248	1262	10.248	1371	10.248	1831	10.248	1198	10.248	989
	10.2683	1463	10.2683	1421	10.2683	1236	10.2683	1346	10.2683	1762	10.2683	1219	10.2683	1051
	10.2886	1355	10.2886	1383	10.2886	1258	10.2886	1274	10.2886	1755	10.2886	1203	10.2886	966
	10.3089	1342	10.3089	1361	10.3089	1185	10.3089	1318	10.3089	1736	10.3089	1154	10.3089	1004
	10.3292	1305	10.3292	1382	10.3292	1243	10.3292	1324	10.3292	1726	10.3292	1146	10.3292	967
	10.3495	1350	10.3495	1369	10.3495	1193	10.3495	1337	10.3495	1715	10.3495	1160	10.3495	1008
	10.3699	1377	10.3699	1313	10.3699	1169	10.3699	1330	10.3699	1754	10.3699	1163	10.3699	971
	10.3902	1306	10.3902	1281	10.3902	1168	10.3902	1235	10.3902	1837	10.3902	1208	10.3902	1057
	10.4105	1353	10.4105	1310	10.4105	1219	10.4105	1183	10.4105	1690	10.4105	1194	10.4105	936
	10.4308	1371	10.4308	1336	10.4308	1227	10.4308	1223	10.4308	1760	10.4308	1199	10.4308	992
	10.4511	1345	10.4511	1300	10.4511	1190	10.4511	1211	10.4511	1699	10.4511	1146	10.4511	971
	10.4714	1262	10.4714	1335	10.4714	1167	10.4714	1212	10.4714	1714	10.4714	1226	10.4714	1006
	10.4917	1317	10.4917	1329	10.4917	1193	10.4917	1211	10.4917	1713	10.4917	1183	10.4917	1006
	10.5121	1292	10.5121	1314	10.5121	1131	10.5121	1219	10.5121	1771	10.5121	1121	10.5121	969
	10.5324	1265	10.5324	1289	10.5324	1121	10.5324	1145	10.5324	1772	10.5324	1087	10.5324	1024
	10.5527	1306	10.5527	1235	10.5527	1145	10.5527	1185	10.5527	1719	10.5527	1163	10.5527	983
	10.573	1310	10.573	1271	10.573	1168	10.573	1136	10.573	1727	10.573	1129	10.573	934
	10.5933	1297	10.5933	1314	10.5933	1140	10.5933	1171	10.5933	1693	10.5933	1167	10.5933	956
	10.6136	1305	10.6136	1244	10.6136	1087	10.6136	1188	10.6136	1666	10.6136	1049	10.6136	932
	10.6339	1245	10.6339	1284	10.6339	1096	10.6339	1189	10.6339	1605	10.6339	1104	10.6339	969
	10.6543	1167	10.6543	1267	10.6543	1052	10.6543	1185	10.6543	1709	10.6543	1108	10.6543	980
	10.6746	1286	10.6746	1179	10.6746	1108	10.6746	1157	10.6746	1702	10.6746	1051	10.6746	935
	10.6949	1245	10.6949	1284	10.6949	1077	10.6949	1223	10.6949	1753	10.6949	1058	10.6949	979
	10.7152	1238	10.7152	1197	10.7152	1088	10.7152	1183	10.7152	1655	10.7152	1086	10.7152	942
	10.7355	1257	10.7355	1266	10.7355	1168	10.7355	1213	10.7355	1682	10.7355	1161	10.7355	940
	10.7558	1283	10.7558	1219	10.7558	1083	10.7558	1252	10.7558	1681	10.7558	1063	10.7558	924
	10.7762	1250	10.7762	1216	10.7762	1094	10.7762	1137	10.7762	1693	10.7762	1035	10.7762	897
	10.7965	1205	10.7965	1265	10.7965	1063	10.7965	1132	10.7965	1737	10.7965	1095	10.7965	936
	10.8168	1246	10.8168	1254	10.8168	1138	10.8168	1185	10.8168	1630	10.8168	1124	10.8168	929
	10.8371	1271	10.8371	1305	10.8371	1130	10.8371	1179	10.8371	1657	10.8371	1112	10.8371	970
	10.8574	1269	10.8574	1265	10.8574	1145	10.8574	1129	10.8574	1666	10.8574	1101	10.8574	1029
	10.8777	1210	10.8777	1193	10.8777	1075	10.8777	1140	10.8777	1729	10.8777	1131	10.8777	992
	10.898	1211	10.898	1267	10.898	1102	10.898	1105	10.898	1642	10.898	1066	10.898	937
	10.9184	1286	10.9184	1219	10.9184	1051	10.9184	1158	10.9184	1730	10.9184	1133	10.9184	961
	10.9387	1264	10.9387	1220	10.9387	1099	10.9387	1194	10.9387	1647	10.9387	1096	10.9387	1008
	10.959	1270	10.959	1234	10.959	1145	10.959	1143	10.959	1697	10.959	1086	10.959	903
	10.9793	1217	10.9793	1231	10.9793	1090	10.9793	1177	10.9793	1667	10.9793	1075	10.9793	965
	10.9996	1249	10.9996	1162	10.9996	1042	10.9996	1079	10.9996	1645	10.9996	1122	10.9996	961
	11.0199	1171	11.0199	1259	11.0199	1137	11.0199	1129	11.0199	1650	11.0199	1133	11.0199	950
	11.0402	1176	11.0402	1236	11.0402	1141	11.0402	1094	11.0402	1669	11.0402	1098	11.0402	962
	11.0606	1197	11.0606	1177	11.0606	1114	11.0606	1154	11.0606	1632	11.0606	1111	11.0606	940
	11.0809	1228	11.0809	1188	11.0809	1046	11.0809	1124	11.0809	1660	11.0809	1035	11.0809	914
	11.1012	1187	11.1012	1210	11.1012	1045	11.1012	1188	11.1012	1685	11.1012	1046	11.1012	916
	11.1215	1228	11.1215	1191	11.1215	1121	11.1215	1150	11.1215	1560	11.1215	996	11.1215	945
	11.1418	1152	11.1418	1179	11.1418	1128	11.1418	1112	11.1418	1696	11.1418	1056	11.1418	933
	11.1621	1243	11.1621	1206	11.1621	1099	11.1621	1145	11.1621	1607	11.1621	1064	11.1621	889
	11.1825	1195	11.1825	1149	11.1825	1062	11.1825	1162	11.1825	1580	11.1825	1022	11.1825	906
	11.2028	1214	11.2028	1209	11.2028	1095	11.2028	1144	11.2028	1542	11.2028	1027	11.2028	923
	11.2231	1184	11.2231	1187	11.2231	1106	11.2231	1135	11.2231	1697	11.2231	1025	11.2231	878
	11.2434	1204	11.2434	1213	11.2434	1040	11.2434	1150	11.2434	1627	11.2434	1065	11.2434	903
	11.2637	1219	11.2637	1238	11.2637	1073	11.2637	1095	11.2637	1695	11.2637	1020	11.2637	892
	11.284	1200	11.284	1115	11.284	1101	11.284	1127	11.284	1642	11.284	1096	11.284	932
	11.3043	1151	11.3043	1128	11.3043	1141	11.3043	1063	11.3043	1576	11.3043	1045	11.3043	921
	11.3247	1224	11.3247	1180	11.3247	1047	11.3247	1129	11.3247	1580	11.3247	1017	11.3247	896
	11.345	1195	11.345	1217	11.345	1062	11.345	1148	11.345	1604	11.345	1028	11.345	888
	11.3653	1167	11.3653	1166	11.3653	1106	11.3653	1137	11.3653	1551	11.3653	1107	11.3653	938
	11.3856	1232	11.3856	1181	11.3856	1157	11.3856	1128	11.3856	1650	11.3856	1053	11.3856	866
	11.4059	1181	11.4059	1155	11.4059	1056	11.4059	1172	11.4059	1621	11.4059	1072	11.4059	968
	11.4262	1179	11.4262	1217	11.4262	1079	11.4262	1116	11.4262	1579	11.4262	1036	11.4262	908
	11.4465	1225	11.4465	1185	11.4465	1068	11.4465	1118	11.4465	1634	11.4465	1087	11.4465	935
	11.4669	1149	11.4669	1189	11.4669	1062	11.4669	1137	11.4669	1654	11.4669	1061	11.4669	942
	11.4872	1220	11.4872	1213	11.4872	1070	11.4872	1120	11.4872	1545	11.4872	1072	11.4872	944
	11.5075	1238	11.5075	1179	11.5075	1033	11.5075	1087	11.5075	1579	11.5075	1069	11.5075	970
	11.5278	1192	11.5278	1179	11.5278	1042	11.5278	1108	11.5278	1579	11.5278	1063	11.5278	872
	11.5481	1165	11.5481	1145	11.5481	1043	11.5481	1107	11.5481	1626	11.5481	987	11.5481	908
	11.5684	1212	11.5684	1262	11.5684	1062	11.5684	1088	11.5684	1612	11.5684	1095	11.5684	869
	11.5888	1127	11.5888	1199	11.5888	1066	11.5888	1106	11.5888	1651	11.5888	1016	11.5888	916
	11.6091	1219	11.6091	1149	11.6091	1083	11.6091	1135	11.6091	1644	11.6091	1114	11.6091	938
	11.6294	1168	11.6294	1226	11.6294	1048	11.6294	1116	11.6294	1604	11.6294	1074	11.6294	917
	11.6497	1189	11.6497	1132	11.6497	1116	11.6497	1084	11.6497	1539	11.6497	1015	11.6497	859
	11.67	1182	11.67	1064	11.67	1065	11.67	1102	11.67	1581	11.67	1104	11.67	883
	11.6903	1174	11.6903	1110	11.6903	1085	11.6903	1096	11.6903	1607	11.6903	950	11.6903	943
	11.7106	1160	11.7106	1196	11.7106	1043	11.7106	1093	11.7106	1634	11.7106	1064	11.7106	894
	11.731	1107	11.731	1129	11.731	1096	11.731	1167	11.731	1554	11.731	1076	11.731	907
	11.7513	1189	11.7513	1180	11.7513	1070	11.7513	1120	11.7513	1587	11.7513	1033	11.7513	895
	11.7716	1202	11.7716	1153	11.7716	1057	11.7716	1107	11.7716	1557	11.7716	1018	11.7716	873
	11.7919	1129	11.7919	1120	11.7919	1122	11.7919	1090	11.7919	1541	11.7919	997	11.7919	914
	11.8122	1135	11.8122	1091	11.8122	1024	11.8122	1128	11.8122	1592	11.8122	1015	11.8122	928
	11.8325	1141	11.8325	1185	11.8325	1096	11.8325	1111	11.8325	1568	11.8325	1050	11.8325	914
	11.8528	1173	11.8528	1075	11.8528	1074	11.8528	1112	11.8528	1550	11.8528	1072	11.8528	872
	11.8732	1136	11.8732	1128	11.8732	1041	11.8732	1058	11.8732	1585	11.8732	1054	11.8732	832
	11.8935	1142	11.8935	1155	11.8935	1030	11.8935	1114	11.8935	1540	11.8935	1054	11.8935	853
	11.9138	1176	11.9138	1158	11.9138	1037	11.9138	1073	11.9138	1551	11.9138	1093	11.9138	917
	11.9341	1191	11.9341	1199	11.9341	1041	11.9341	1062	11.9341	1585	11.9341	999	11.9341	929
	11.9544	1107	11.9544	1149	11.9544	1076	11.9544	1090	11.9544	1611	11.9544	1000	11.9544	888
	11.9747	1130	11.9747	1207	11.9747	1072	11.9747	1103	11.9747	1514	11.9747	1084	11.9747	870
	11.995	1168	11.995	1201	11.995	1029	11.995	1055	11.995	1595	11.995	1040	11.995	908
	12.0154	1147	12.0154	1123	12.0154	1006	12.0154	1087	12.0154	1511	12.0154	1019	12.0154	931
	12.0357	1141	12.0357	1182	12.0357	1030	12.0357	1089	12.0357	1475	12.0357	1009	12.0357	957
	12.056	1171	12.056	1154	12.056	1006	12.056	1068	12.056	1555	12.056	1006	12.056	929
	12.0763	1165	12.0763	1106	12.0763	1067	12.0763	1050	12.0763	1544	12.0763	992	12.0763	900
	12.0966	1145	12.0966	1188	12.0966	1053	12.0966	1124	12.0966	1584	12.0966	1043	12.0966	955
	12.1169	1161	12.1169	1170	12.1169	1047	12.1169	1080	12.1169	1568	12.1169	1050	12.1169	866
	12.1373	1137	12.1373	1152	12.1373	1050	12.1373	1148	12.1373	1551	12.1373	1038	12.1373	841
	12.1576	1165	12.1576	1127	12.1576	1067	12.1576	1080	12.1576	1559	12.1576	1032	12.1576	885
	12.1779	1192	12.1779	1171	12.1779	1069	12.1779	1091	12.1779	1584	12.1779	993	12.1779	864
	12.1982	1156	12.1982	1233	12.1982	1005	12.1982	1097	12.1982	1470	12.1982	1053	12.1982	934
	12.2185	1154	12.2185	1205	12.2185	1092	12.2185	1125	12.2185	1534	12.2185	1070	12.2185	889
	12.2388	1205	12.2388	1162	12.2388	1082	12.2388	1064	12.2388	1551	12.2388	1066	12.2388	902
	12.2591	1197	12.2591	1197	12.2591	1103	12.2591	1114	12.2591	1515	12.2591	1050	12.2591	878
	12.2795	1192	12.2795	1128	12.2795	1049	12.2795	1072	12.2795	1560	12.2795	1005	12.2795	844
	12.2998	1126	12.2998	1199	12.2998	994	12.2998	1086	12.2998	1508	12.2998	1099	12.2998	878
	12.3201	1149	12.3201	1121	12.3201	1051	12.3201	1064	12.3201	1616	12.3201	981	12.3201	868
	12.3404	1164	12.3404	1128	12.3404	1032	12.3404	1027	12.3404	1561	12.3404	994	12.3404	819
	12.3607	1090	12.3607	1094	12.3607	1020	12.3607	1072	12.3607	1516	12.3607	992	12.3607	899
	12.381	1101	12.381	1189	12.381	1041	12.381	1138	12.381	1420	12.381	969	12.381	888
	12.4013	1183	12.4013	1117	12.4013	1000	12.4013	1092	12.4013	1499	12.4013	991	12.4013	827
	12.4217	1136	12.4217	1094	12.4217	1043	12.4217	1083	12.4217	1542	12.4217	1026	12.4217	856
	12.442	1092	12.442	1052	12.442	1015	12.442	1038	12.442	1521	12.442	1001	12.442	872
	12.4623	1107	12.4623	1117	12.4623	966	12.4623	1134	12.4623	1474	12.4623	1023	12.4623	866
	12.4826	1124	12.4826	1107	12.4826	1059	12.4826	1082	12.4826	1567	12.4826	1025	12.4826	841
	12.5029	1052	12.5029	1069	12.5029	973	12.5029	1033	12.5029	1498	12.5029	986	12.5029	834
	12.5232	1048	12.5232	1128	12.5232	1030	12.5232	1024	12.5232	1590	12.5232	984	12.5232	837
	12.5436	1131	12.5436	1121	12.5436	992	12.5436	1022	12.5436	1515	12.5436	1001	12.5436	862
	12.5639	1105	12.5639	1088	12.5639	978	12.5639	1004	12.5639	1514	12.5639	981	12.5639	903
	12.5842	1058	12.5842	1096	12.5842	975	12.5842	1045	12.5842	1528	12.5842	988	12.5842	833
	12.6045	1108	12.6045	1115	12.6045	965	12.6045	1065	12.6045	1429	12.6045	927	12.6045	883
	12.6248	1079	12.6248	1042	12.6248	994	12.6248	1024	12.6248	1496	12.6248	981	12.6248	839
	12.6451	1075	12.6451	1107	12.6451	947	12.6451	1055	12.6451	1557	12.6451	971	12.6451	884
	12.6654	1022	12.6654	1060	12.6654	992	12.6654	1017	12.6654	1505	12.6654	1001	12.6654	900
	12.6858	1084	12.6858	1127	12.6858	996	12.6858	1074	12.6858	1489	12.6858	988	12.6858	902
	12.7061	1098	12.7061	1068	12.7061	1021	12.7061	1091	12.7061	1449	12.7061	988	12.7061	860
	12.7264	1059	12.7264	1080	12.7264	969	12.7264	1060	12.7264	1476	12.7264	927	12.7264	883
	12.7467	1069	12.7467	1071	12.7467	979	12.7467	1006	12.7467	1523	12.7467	947	12.7467	859
	12.767	1139	12.767	1063	12.767	983	12.767	958	12.767	1514	12.767	1000	12.767	854
	12.7873	1098	12.7873	1090	12.7873	1034	12.7873	1068	12.7873	1494	12.7873	985	12.7873	875
	12.8076	1069	12.8076	1045	12.8076	1010	12.8076	1019	12.8076	1457	12.8076	968	12.8076	808
	12.828	1100	12.828	1079	12.828	1012	12.828	1021	12.828	1483	12.828	1014	12.828	875
	12.8483	1125	12.8483	1046	12.8483	998	12.8483	994	12.8483	1472	12.8483	984	12.8483	839
	12.8686	1079	12.8686	1075	12.8686	1007	12.8686	1047	12.8686	1453	12.8686	971	12.8686	869
	12.8889	1041	12.8889	1098	12.8889	1056	12.8889	982	12.8889	1500	12.8889	980	12.8889	843
	12.9092	1109	12.9092	1101	12.9092	1051	12.9092	1033	12.9092	1452	12.9092	964	12.9092	895
	12.9295	1047	12.9295	1128	12.9295	954	12.9295	1040	12.9295	1443	12.9295	934	12.9295	825
	12.9499	1078	12.9499	1064	12.9499	983	12.9499	1063	12.9499	1513	12.9499	973	12.9499	849
	12.9702	1139	12.9702	1074	12.9702	981	12.9702	1022	12.9702	1517	12.9702	925	12.9702	837
	12.9905	1035	12.9905	1084	12.9905	997	12.9905	1020	12.9905	1436	12.9905	997	12.9905	893
	13.0108	1101	13.0108	1121	13.0108	1052	13.0108	1021	13.0108	1449	13.0108	968	13.0108	844
	13.0311	1074	13.0311	1108	13.0311	1007	13.0311	1016	13.0311	1516	13.0311	994	13.0311	797
	13.0514	1098	13.0514	1089	13.0514	952	13.0514	1049	13.0514	1488	13.0514	973	13.0514	848
	13.0717	1089	13.0717	1017	13.0717	966	13.0717	1067	13.0717	1498	13.0717	981	13.0717	829
	13.0921	1086	13.0921	1153	13.0921	1021	13.0921	1051	13.0921	1369	13.0921	1014	13.0921	910
	13.1124	1060	13.1124	1111	13.1124	1005	13.1124	990	13.1124	1461	13.1124	1008	13.1124	844
	13.1327	1112	13.1327	1074	13.1327	965	13.1327	1072	13.1327	1509	13.1327	1012	13.1327	830
	13.153	1096	13.153	1143	13.153	971	13.153	981	13.153	1475	13.153	1006	13.153	867
	13.1733	1108	13.1733	1057	13.1733	991	13.1733	1025	13.1733	1442	13.1733	992	13.1733	836
	13.1936	1065	13.1936	1056	13.1936	987	13.1936	1048	13.1936	1450	13.1936	970	13.1936	841
	13.2139	1067	13.2139	1078	13.2139	982	13.2139	991	13.2139	1551	13.2139	1000	13.2139	873
	13.2343	1074	13.2343	1017	13.2343	1031	13.2343	1031	13.2343	1520	13.2343	968	13.2343	834
	13.2546	1149	13.2546	1007	13.2546	986	13.2546	1093	13.2546	1361	13.2546	980	13.2546	874
	13.2749	1038	13.2749	1087	13.2749	994	13.2749	1047	13.2749	1433	13.2749	1017	13.2749	786
	13.2952	1129	13.2952	1119	13.2952	1032	13.2952	1008	13.2952	1365	13.2952	946	13.2952	810
	13.3155	1078	13.3155	1063	13.3155	990	13.3155	1016	13.3155	1450	13.3155	969	13.3155	847
	13.3358	1080	13.3358	1061	13.3358	974	13.3358	1035	13.3358	1512	13.3358	968	13.3358	841
	13.3562	1060	13.3562	1040	13.3562	991	13.3562	1072	13.3562	1405	13.3562	995	13.3562	803
	13.3765	1078	13.3765	1090	13.3765	1053	13.3765	1049	13.3765	1494	13.3765	962	13.3765	834
	13.3968	1058	13.3968	1027	13.3968	1047	13.3968	994	13.3968	1535	13.3968	997	13.3968	849
	13.4171	1064	13.4171	1111	13.4171	989	13.4171	1048	13.4171	1498	13.4171	964	13.4171	847
	13.4374	1065	13.4374	1083	13.4374	983	13.4374	1061	13.4374	1465	13.4374	1025	13.4374	853
	13.4577	1093	13.4577	1085	13.4577	1004	13.4577	964	13.4577	1432	13.4577	978	13.4577	841
	13.478	1142	13.478	1112	13.478	1010	13.478	1054	13.478	1471	13.478	914	13.478	871
	13.4984	1045	13.4984	1096	13.4984	1032	13.4984	1020	13.4984	1476	13.4984	977	13.4984	823
	13.5187	1104	13.5187	1089	13.5187	946	13.5187	1028	13.5187	1408	13.5187	1012	13.5187	818
	13.539	1041	13.539	1038	13.539	1009	13.539	1031	13.539	1514	13.539	984	13.539	828
	13.5593	1105	13.5593	1100	13.5593	1007	13.5593	1055	13.5593	1450	13.5593	1002	13.5593	850
	13.5796	1066	13.5796	1099	13.5796	1035	13.5796	1055	13.5796	1480	13.5796	966	13.5796	845
	13.5999	1131	13.5999	1081	13.5999	987	13.5999	1065	13.5999	1500	13.5999	950	13.5999	873
	13.6202	1095	13.6202	1099	13.6202	1004	13.6202	1008	13.6202	1536	13.6202	986	13.6202	816
	13.6406	1072	13.6406	1125	13.6406	1027	13.6406	1037	13.6406	1483	13.6406	1007	13.6406	856
	13.6609	1026	13.6609	1112	13.6609	1010	13.6609	1068	13.6609	1478	13.6609	1020	13.6609	866
	13.6812	1073	13.6812	1114	13.6812	1053	13.6812	976	13.6812	1434	13.6812	1017	13.6812	853
	13.7015	1080	13.7015	1016	13.7015	1021	13.7015	941	13.7015	1460	13.7015	944	13.7015	866
	13.7218	1067	13.7218	1086	13.7218	1030	13.7218	1048	13.7218	1396	13.7218	978	13.7218	906
	13.7421	1158	13.7421	1075	13.7421	992	13.7421	1075	13.7421	1421	13.7421	961	13.7421	801
	13.7624	1048	13.7624	1138	13.7624	1024	13.7624	1028	13.7624	1496	13.7624	978	13.7624	794
	13.7828	1069	13.7828	1076	13.7828	1066	13.7828	1052	13.7828	1511	13.7828	977	13.7828	790
	13.8031	1136	13.8031	1177	13.8031	1023	13.8031	1070	13.8031	1532	13.8031	992	13.8031	841
	13.8234	1110	13.8234	1113	13.8234	1029	13.8234	1053	13.8234	1457	13.8234	1023	13.8234	842
	13.8437	1113	13.8437	1166	13.8437	1016	13.8437	1022	13.8437	1493	13.8437	1036	13.8437	855
	13.864	1087	13.864	1113	13.864	1045	13.864	1090	13.864	1474	13.864	980	13.864	877
	13.8843	1169	13.8843	1132	13.8843	1032	13.8843	1040	13.8843	1528	13.8843	966	13.8843	891
	13.9047	1091	13.9047	1129	13.9047	1079	13.9047	1021	13.9047	1506	13.9047	975	13.9047	853
	13.925	1101	13.925	1159	13.925	1041	13.925	1036	13.925	1571	13.925	972	13.925	890
	13.9453	1122	13.9453	1179	13.9453	999	13.9453	1119	13.9453	1542	13.9453	994	13.9453	859
	13.9656	1245	13.9656	1125	13.9656	1131	13.9656	1051	13.9656	1498	13.9656	1030	13.9656	857
	13.9859	1138	13.9859	1162	13.9859	1019	13.9859	1020	13.9859	1541	13.9859	1003	13.9859	845
	14.0062	1120	14.0062	1129	14.0062	1071	14.0062	1050	14.0062	1573	14.0062	1013	14.0062	864
	14.0265	1175	14.0265	1113	14.0265	1039	14.0265	1029	14.0265	1519	14.0265	1082	14.0265	844
	14.0469	1224	14.0469	1183	14.0469	1078	14.0469	1178	14.0469	1515	14.0469	1058	14.0469	877
	14.0672	1180	14.0672	1194	14.0672	1097	14.0672	1137	14.0672	1556	14.0672	1059	14.0672	901
	14.0875	1135	14.0875	1234	14.0875	1035	14.0875	1103	14.0875	1517	14.0875	1066	14.0875	852
	14.1078	1199	14.1078	1162	14.1078	1043	14.1078	1060	14.1078	1530	14.1078	991	14.1078	835
	14.1281	1189	14.1281	1235	14.1281	1130	14.1281	1114	14.1281	1539	14.1281	1040	14.1281	805
	14.1484	1121	14.1484	1144	14.1484	1136	14.1484	1098	14.1484	1545	14.1484	1100	14.1484	858
	14.1687	1179	14.1687	1177	14.1687	1073	14.1687	1171	14.1687	1506	14.1687	1068	14.1687	855
	14.1891	1158	14.1891	1197	14.1891	1125	14.1891	1059	14.1891	1552	14.1891	1007	14.1891	848
	14.2094	1133	14.2094	1145	14.2094	1118	14.2094	1120	14.2094	1536	14.2094	1061	14.2094	848
	14.2297	1156	14.2297	1185	14.2297	1104	14.2297	1111	14.2297	1582	14.2297	1093	14.2297	832
	14.25	1098	14.25	1192	14.25	1115	14.25	1133	14.25	1524	14.25	1036	14.25	866
	14.2703	1122	14.2703	1165	14.2703	1115	14.2703	1046	14.2703	1527	14.2703	1071	14.2703	884
	14.2906	1098	14.2906	1187	14.2906	1051	14.2906	1088	14.2906	1556	14.2906	980	14.2906	879
	14.311	1157	14.311	1157	14.311	1067	14.311	1092	14.311	1512	14.311	1027	14.311	827
	14.3313	1143	14.3313	1134	14.3313	1074	14.3313	1095	14.3313	1497	14.3313	1014	14.3313	893
	14.3516	1157	14.3516	1085	14.3516	1085	14.3516	1076	14.3516	1619	14.3516	1027	14.3516	903
	14.3719	1151	14.3719	1230	14.3719	1025	14.3719	1055	14.3719	1506	14.3719	1053	14.3719	864
	14.3922	1174	14.3922	1258	14.3922	1027	14.3922	1117	14.3922	1539	14.3922	1029	14.3922	932
	14.4125	1068	14.4125	1138	14.4125	1001	14.4125	1099	14.4125	1557	14.4125	1066	14.4125	874
	14.4328	1171	14.4328	1130	14.4328	1014	14.4328	1166	14.4328	1512	14.4328	1088	14.4328	805
	14.4532	1172	14.4532	1151	14.4532	1029	14.4532	1120	14.4532	1554	14.4532	1064	14.4532	906
	14.4735	1114	14.4735	1154	14.4735	1101	14.4735	1103	14.4735	1597	14.4735	1002	14.4735	840
	14.4938	1161	14.4938	1152	14.4938	1028	14.4938	1038	14.4938	1542	14.4938	970	14.4938	909
	14.5141	1101	14.5141	1178	14.5141	1012	14.5141	1102	14.5141	1520	14.5141	994	14.5141	869
	14.5344	1153	14.5344	1137	14.5344	1045	14.5344	1093	14.5344	1551	14.5344	1019	14.5344	847
	14.5547	1118	14.5547	1121	14.5547	1122	14.5547	1063	14.5547	1586	14.5547	1009	14.5547	898
	14.575	1167	14.575	1191	14.575	1043	14.575	1094	14.575	1516	14.575	1097	14.575	883
	14.5954	1097	14.5954	1222	14.5954	1095	14.5954	1129	14.5954	1516	14.5954	1007	14.5954	856
	14.6157	1095	14.6157	1134	14.6157	1122	14.6157	1058	14.6157	1542	14.6157	1046	14.6157	842
	14.636	1054	14.636	1121	14.636	1104	14.636	1088	14.636	1562	14.636	952	14.636	919
	14.6563	1135	14.6563	1167	14.6563	1008	14.6563	1144	14.6563	1556	14.6563	1036	14.6563	853
	14.6766	1178	14.6766	1108	14.6766	1107	14.6766	1076	14.6766	1552	14.6766	1021	14.6766	886
	14.6969	1121	14.6969	1172	14.6969	994	14.6969	1111	14.6969	1544	14.6969	951	14.6969	861
	14.7173	1106	14.7173	1085	14.7173	1054	14.7173	1113	14.7173	1528	14.7173	1049	14.7173	852
	14.7376	1133	14.7376	1208	14.7376	1067	14.7376	1041	14.7376	1591	14.7376	1055	14.7376	880
	14.7579	1082	14.7579	1168	14.7579	1054	14.7579	1116	14.7579	1593	14.7579	1026	14.7579	840
	14.7782	1128	14.7782	1123	14.7782	1069	14.7782	1100	14.7782	1522	14.7782	1014	14.7782	896
	14.7985	1093	14.7985	1200	14.7985	1058	14.7985	1150	14.7985	1532	14.7985	1037	14.7985	891
	14.8188	1150	14.8188	1206	14.8188	1114	14.8188	1103	14.8188	1500	14.8188	1031	14.8188	883
	14.8391	1148	14.8391	1187	14.8391	1014	14.8391	1062	14.8391	1602	14.8391	1048	14.8391	869
	14.8595	1071	14.8595	1148	14.8595	1015	14.8595	1069	14.8595	1528	14.8595	1042	14.8595	828
	14.8798	1180	14.8798	1164	14.8798	1066	14.8798	1120	14.8798	1569	14.8798	1024	14.8798	922
	14.9001	1158	14.9001	1110	14.9001	1069	14.9001	1074	14.9001	1563	14.9001	1017	14.9001	957
	14.9204	1113	14.9204	1106	14.9204	1092	14.9204	1141	14.9204	1572	14.9204	994	14.9204	886
	14.9407	1097	14.9407	1118	14.9407	1117	14.9407	1151	14.9407	1606	14.9407	1054	14.9407	880
	14.961	1085	14.961	1181	14.961	983	14.961	1083	14.961	1603	14.961	1025	14.961	848
	14.9813	1130	14.9813	1137	14.9813	1076	14.9813	1093	14.9813	1574	14.9813	1017	14.9813	839
	15.0017	1052	15.0017	1156	15.0017	1118	15.0017	1068	15.0017	1469	15.0017	984	15.0017	876
	15.022	1130	15.022	1111	15.022	1074	15.022	1130	15.022	1572	15.022	1086	15.022	894
	15.0423	1061	15.0423	1113	15.0423	1102	15.0423	1051	15.0423	1590	15.0423	1047	15.0423	876
	15.0626	1143	15.0626	1064	15.0626	1097	15.0626	1056	15.0626	1559	15.0626	1065	15.0626	831
	15.0829	1124	15.0829	1129	15.0829	1069	15.0829	1085	15.0829	1520	15.0829	1069	15.0829	919
	15.1032	1080	15.1032	1117	15.1032	1058	15.1032	1061	15.1032	1537	15.1032	1008	15.1032	855
	15.1235	1170	15.1235	1102	15.1235	1069	15.1235	1098	15.1235	1580	15.1235	1067	15.1235	929
	15.1439	1116	15.1439	1115	15.1439	1081	15.1439	1050	15.1439	1549	15.1439	1018	15.1439	915
	15.1642	1110	15.1642	1196	15.1642	1081	15.1642	1089	15.1642	1581	15.1642	1048	15.1642	955
	15.1845	1160	15.1845	1148	15.1845	1007	15.1845	1051	15.1845	1575	15.1845	1018	15.1845	904
	15.2048	1085	15.2048	1121	15.2048	1044	15.2048	1061	15.2048	1567	15.2048	960	15.2048	880
	15.2251	1156	15.2251	1117	15.2251	1088	15.2251	1132	15.2251	1594	15.2251	1025	15.2251	890
	15.2454	1178	15.2454	1096	15.2454	1049	15.2454	1060	15.2454	1518	15.2454	1059	15.2454	980
	15.2658	1144	15.2658	1109	15.2658	1023	15.2658	1087	15.2658	1531	15.2658	1030	15.2658	847
	15.2861	1124	15.2861	1140	15.2861	1057	15.2861	1061	15.2861	1520	15.2861	975	15.2861	913
	15.3064	1096	15.3064	1152	15.3064	1099	15.3064	1090	15.3064	1565	15.3064	1065	15.3064	895
	15.3267	1074	15.3267	1208	15.3267	1095	15.3267	1039	15.3267	1570	15.3267	1042	15.3267	912
	15.347	1119	15.347	1101	15.347	1106	15.347	1089	15.347	1608	15.347	1018	15.347	899
	15.3673	1125	15.3673	1186	15.3673	1067	15.3673	1103	15.3673	1480	15.3673	961	15.3673	891
	15.3876	1031	15.3876	1154	15.3876	1091	15.3876	1108	15.3876	1626	15.3876	1096	15.3876	912
	15.408	1173	15.408	1201	15.408	1056	15.408	1171	15.408	1537	15.408	1064	15.408	864
	15.4283	1076	15.4283	1119	15.4283	1029	15.4283	1140	15.4283	1541	15.4283	1051	15.4283	906
	15.4486	1167	15.4486	1171	15.4486	1099	15.4486	1102	15.4486	1538	15.4486	1021	15.4486	874
	15.4689	1088	15.4689	1172	15.4689	1077	15.4689	1117	15.4689	1597	15.4689	1063	15.4689	926
	15.4892	1168	15.4892	1117	15.4892	1072	15.4892	1077	15.4892	1635	15.4892	1033	15.4892	932
	15.5095	1230	15.5095	1188	15.5095	1105	15.5095	1097	15.5095	1549	15.5095	1031	15.5095	921
	15.5298	1141	15.5298	1128	15.5298	1071	15.5298	1118	15.5298	1599	15.5298	1052	15.5298	953
	15.5502	1093	15.5502	1156	15.5502	1050	15.5502	1103	15.5502	1548	15.5502	1061	15.5502	929
	15.5705	1158	15.5705	1163	15.5705	1051	15.5705	1110	15.5705	1538	15.5705	1047	15.5705	929
	15.5908	1150	15.5908	1120	15.5908	1084	15.5908	1078	15.5908	1576	15.5908	1082	15.5908	857
	15.6111	1186	15.6111	1096	15.6111	1053	15.6111	1126	15.6111	1596	15.6111	1059	15.6111	883
	15.6314	1124	15.6314	1191	15.6314	1086	15.6314	1101	15.6314	1529	15.6314	1104	15.6314	864
	15.6517	1138	15.6517	1160	15.6517	1042	15.6517	1130	15.6517	1553	15.6517	1015	15.6517	940
	15.6721	1082	15.6721	1137	15.6721	1084	15.6721	1111	15.6721	1546	15.6721	1097	15.6721	896
	15.6924	1152	15.6924	1108	15.6924	1036	15.6924	1044	15.6924	1579	15.6924	1065	15.6924	879
	15.7127	1123	15.7127	1167	15.7127	1062	15.7127	1048	15.7127	1564	15.7127	1043	15.7127	892
	15.733	1146	15.733	1056	15.733	1071	15.733	1065	15.733	1579	15.733	1086	15.733	951
	15.7533	1127	15.7533	1179	15.7533	1094	15.7533	1047	15.7533	1569	15.7533	1031	15.7533	885
	15.7736	1118	15.7736	1172	15.7736	1072	15.7736	1076	15.7736	1514	15.7736	1009	15.7736	924
	15.7939	1192	15.7939	1154	15.7939	1054	15.7939	1091	15.7939	1587	15.7939	1105	15.7939	947
	15.8143	1188	15.8143	1103	15.8143	1065	15.8143	1081	15.8143	1651	15.8143	1111	15.8143	940
	15.8346	1136	15.8346	1067	15.8346	1070	15.8346	1156	15.8346	1576	15.8346	1034	15.8346	971
	15.8549	1160	15.8549	1175	15.8549	1040	15.8549	1080	15.8549	1573	15.8549	1132	15.8549	962
	15.8752	1169	15.8752	1137	15.8752	1116	15.8752	1095	15.8752	1518	15.8752	1033	15.8752	919
	15.8955	1167	15.8955	1141	15.8955	998	15.8955	1071	15.8955	1584	15.8955	1002	15.8955	940
	15.9158	1135	15.9158	1111	15.9158	1121	15.9158	1076	15.9158	1520	15.9158	1080	15.9158	982
	15.9361	1151	15.9361	1174	15.9361	1121	15.9361	1089	15.9361	1658	15.9361	1068	15.9361	1014
	15.9565	1081	15.9565	1134	15.9565	1100	15.9565	1050	15.9565	1528	15.9565	1034	15.9565	912
	15.9768	1176	15.9768	1155	15.9768	1113	15.9768	1118	15.9768	1595	15.9768	1083	15.9768	957
	15.9971	1194	15.9971	1160	15.9971	1112	15.9971	1083	15.9971	1607	15.9971	997	15.9971	931
	16.0174	1132	16.0174	1177	16.0174	1074	16.0174	1115	16.0174	1617	16.0174	1028	16.0174	937
	16.0377	1160	16.0377	1146	16.0377	1138	16.0377	1168	16.0377	1582	16.0377	1103	16.0377	912
	16.058	1162	16.058	1159	16.058	1113	16.058	1105	16.058	1569	16.058	1063	16.058	926
	16.0784	1103	16.0784	1147	16.0784	1117	16.0784	1175	16.0784	1634	16.0784	1076	16.0784	927
	16.0987	1190	16.0987	1222	16.0987	1124	16.0987	1113	16.0987	1601	16.0987	1117	16.0987	928
	16.119	1132	16.119	1142	16.119	1078	16.119	1087	16.119	1555	16.119	1027	16.119	991
	16.1393	1124	16.1393	1148	16.1393	1066	16.1393	1136	16.1393	1553	16.1393	1023	16.1393	919
	16.1596	1152	16.1596	1162	16.1596	1141	16.1596	1205	16.1596	1593	16.1596	1135	16.1596	941
	16.1799	1196	16.1799	1141	16.1799	1029	16.1799	1103	16.1799	1626	16.1799	1108	16.1799	966
	16.2002	1100	16.2002	1227	16.2002	1073	16.2002	1105	16.2002	1598	16.2002	1081	16.2002	977
	16.2206	1123	16.2206	1180	16.2206	1148	16.2206	1183	16.2206	1567	16.2206	1095	16.2206	971
	16.2409	1186	16.2409	1191	16.2409	1165	16.2409	1132	16.2409	1649	16.2409	1031	16.2409	943
	16.2612	1149	16.2612	1165	16.2612	1124	16.2612	1111	16.2612	1534	16.2612	1144	16.2612	942
	16.2815	1131	16.2815	1225	16.2815	1108	16.2815	1113	16.2815	1616	16.2815	1049	16.2815	974
	16.3018	1178	16.3018	1168	16.3018	1124	16.3018	1089	16.3018	1560	16.3018	1094	16.3018	959
	16.3221	1163	16.3221	1116	16.3221	1137	16.3221	1154	16.3221	1577	16.3221	1088	16.3221	992
	16.3424	1173	16.3424	1161	16.3424	1096	16.3424	1150	16.3424	1598	16.3424	1107	16.3424	980
	16.3628	1161	16.3628	1247	16.3628	1125	16.3628	1083	16.3628	1673	16.3628	1042	16.3628	960
	16.3831	1186	16.3831	1230	16.3831	1033	16.3831	1121	16.3831	1591	16.3831	1085	16.3831	972
	16.4034	1141	16.4034	1156	16.4034	1179	16.4034	1149	16.4034	1606	16.4034	1084	16.4034	964
	16.4237	1177	16.4237	1208	16.4237	1118	16.4237	1177	16.4237	1602	16.4237	1164	16.4237	951
	16.444	1139	16.444	1111	16.444	1081	16.444	1146	16.444	1561	16.444	1131	16.444	973
	16.4643	1166	16.4643	1179	16.4643	1097	16.4643	1188	16.4643	1536	16.4643	1070	16.4643	932
	16.4847	1136	16.4847	1187	16.4847	1151	16.4847	1154	16.4847	1656	16.4847	1101	16.4847	931
	16.505	1169	16.505	1177	16.505	1043	16.505	1091	16.505	1650	16.505	1105	16.505	968
	16.5253	1215	16.5253	1154	16.5253	1098	16.5253	1097	16.5253	1625	16.5253	1108	16.5253	971
	16.5456	1172	16.5456	1183	16.5456	1081	16.5456	1072	16.5456	1614	16.5456	1094	16.5456	990
	16.5659	1139	16.5659	1133	16.5659	1146	16.5659	1092	16.5659	1612	16.5659	1059	16.5659	953
	16.5862	1161	16.5862	1243	16.5862	1124	16.5862	1195	16.5862	1524	16.5862	1017	16.5862	930
	16.6065	1178	16.6065	1178	16.6065	1115	16.6065	1150	16.6065	1595	16.6065	1134	16.6065	1013
	16.6269	1181	16.6269	1217	16.6269	1162	16.6269	1138	16.6269	1602	16.6269	1115	16.6269	993
	16.6472	1143	16.6472	1185	16.6472	1072	16.6472	1079	16.6472	1600	16.6472	1055	16.6472	931
	16.6675	1110	16.6675	1166	16.6675	1104	16.6675	1146	16.6675	1588	16.6675	1091	16.6675	966
	16.6878	1138	16.6878	1185	16.6878	1119	16.6878	1142	16.6878	1662	16.6878	1120	16.6878	987
	16.7081	1147	16.7081	1178	16.7081	1096	16.7081	1140	16.7081	1673	16.7081	1154	16.7081	997
	16.7284	1200	16.7284	1164	16.7284	1121	16.7284	1071	16.7284	1632	16.7284	1032	16.7284	1035
	16.7487	1214	16.7487	1167	16.7487	1182	16.7487	1160	16.7487	1627	16.7487	1101	16.7487	1038
	16.7691	1195	16.7691	1186	16.7691	1115	16.7691	1156	16.7691	1670	16.7691	1149	16.7691	943
	16.7894	1124	16.7894	1247	16.7894	1055	16.7894	1169	16.7894	1615	16.7894	1151	16.7894	1045
	16.8097	1221	16.8097	1158	16.8097	1066	16.8097	1160	16.8097	1654	16.8097	1145	16.8097	1015
	16.83	1195	16.83	1124	16.83	1137	16.83	1161	16.83	1679	16.83	1021	16.83	980
	16.8503	1199	16.8503	1198	16.8503	1162	16.8503	1169	16.8503	1706	16.8503	1144	16.8503	970
	16.8706	1178	16.8706	1178	16.8706	1083	16.8706	1160	16.8706	1633	16.8706	1057	16.8706	1016
	16.8909	1148	16.8909	1133	16.8909	1145	16.8909	1186	16.8909	1617	16.8909	1107	16.8909	985
	16.9113	1201	16.9113	1185	16.9113	1165	16.9113	1165	16.9113	1617	16.9113	1098	16.9113	1016
	16.9316	1167	16.9316	1205	16.9316	1161	16.9316	1169	16.9316	1605	16.9316	1063	16.9316	1013
	16.9519	1191	16.9519	1141	16.9519	1137	16.9519	1150	16.9519	1669	16.9519	1098	16.9519	1017
	16.9722	1199	16.9722	1239	16.9722	1133	16.9722	1182	16.9722	1646	16.9722	1146	16.9722	1031
	16.9925	1122	16.9925	1219	16.9925	1128	16.9925	1144	16.9925	1726	16.9925	1152	16.9925	1026
	17.0128	1158	17.0128	1204	17.0128	1172	17.0128	1161	17.0128	1623	17.0128	1158	17.0128	1063
	17.0332	1163	17.0332	1210	17.0332	1120	17.0332	1151	17.0332	1689	17.0332	1135	17.0332	1070
	17.0535	1228	17.0535	1140	17.0535	1096	17.0535	1190	17.0535	1680	17.0535	1099	17.0535	986
	17.0738	1137	17.0738	1218	17.0738	1217	17.0738	1203	17.0738	1665	17.0738	1152	17.0738	1059
	17.0941	1199	17.0941	1198	17.0941	1101	17.0941	1183	17.0941	1744	17.0941	1152	17.0941	1004
	17.1144	1207	17.1144	1229	17.1144	1184	17.1144	1138	17.1144	1706	17.1144	1123	17.1144	1066
	17.1347	1167	17.1347	1201	17.1347	1224	17.1347	1199	17.1347	1656	17.1347	1135	17.1347	1026
	17.155	1234	17.155	1187	17.155	1146	17.155	1151	17.155	1738	17.155	1125	17.155	1094
	17.1754	1255	17.1754	1227	17.1754	1183	17.1754	1156	17.1754	1680	17.1754	1166	17.1754	1021
	17.1957	1208	17.1957	1231	17.1957	1154	17.1957	1170	17.1957	1620	17.1957	1135	17.1957	1011
	17.216	1251	17.216	1285	17.216	1211	17.216	1210	17.216	1726	17.216	1180	17.216	1056
	17.2363	1220	17.2363	1258	17.2363	1131	17.2363	1252	17.2363	1599	17.2363	1165	17.2363	1057
	17.2566	1253	17.2566	1202	17.2566	1216	17.2566	1198	17.2566	1720	17.2566	1181	17.2566	1072
	17.2769	1248	17.2769	1289	17.2769	1159	17.2769	1159	17.2769	1724	17.2769	1164	17.2769	1023
	17.2972	1251	17.2972	1225	17.2972	1187	17.2972	1135	17.2972	1719	17.2972	1155	17.2972	1039
	17.3176	1208	17.3176	1261	17.3176	1183	17.3176	1164	17.3176	1746	17.3176	1087	17.3176	1055
	17.3379	1240	17.3379	1253	17.3379	1201	17.3379	1151	17.3379	1648	17.3379	1125	17.3379	1072
	17.3582	1174	17.3582	1241	17.3582	1177	17.3582	1257	17.3582	1657	17.3582	1151	17.3582	1074
	17.3785	1267	17.3785	1324	17.3785	1275	17.3785	1125	17.3785	1696	17.3785	1170	17.3785	1136
	17.3988	1197	17.3988	1254	17.3988	1215	17.3988	1228	17.3988	1674	17.3988	1150	17.3988	1050
	17.4191	1194	17.4191	1280	17.4191	1196	17.4191	1190	17.4191	1680	17.4191	1205	17.4191	1022
	17.4395	1272	17.4395	1218	17.4395	1188	17.4395	1172	17.4395	1758	17.4395	1195	17.4395	1100
	17.4598	1254	17.4598	1280	17.4598	1176	17.4598	1243	17.4598	1720	17.4598	1154	17.4598	1162
	17.4801	1196	17.4801	1335	17.4801	1207	17.4801	1261	17.4801	1706	17.4801	1183	17.4801	1092
	17.5004	1209	17.5004	1226	17.5004	1185	17.5004	1267	17.5004	1700	17.5004	1193	17.5004	1127
	17.5207	1308	17.5207	1272	17.5207	1269	17.5207	1270	17.5207	1739	17.5207	1177	17.5207	1098
	17.541	1250	17.541	1282	17.541	1196	17.541	1254	17.541	1690	17.541	1124	17.541	1043
	17.5613	1273	17.5613	1215	17.5613	1177	17.5613	1259	17.5613	1834	17.5613	1177	17.5613	1121
	17.5817	1251	17.5817	1332	17.5817	1224	17.5817	1200	17.5817	1739	17.5817	1211	17.5817	1027
	17.602	1272	17.602	1307	17.602	1239	17.602	1190	17.602	1786	17.602	1240	17.602	1147
	17.6223	1246	17.6223	1348	17.6223	1230	17.6223	1149	17.6223	1744	17.6223	1173	17.6223	1183
	17.6426	1311	17.6426	1267	17.6426	1233	17.6426	1254	17.6426	1660	17.6426	1234	17.6426	1101
	17.6629	1233	17.6629	1302	17.6629	1313	17.6629	1224	17.6629	1729	17.6629	1319	17.6629	1162
	17.6832	1258	17.6832	1290	17.6832	1250	17.6832	1291	17.6832	1748	17.6832	1227	17.6832	1079
	17.7035	1279	17.7035	1294	17.7035	1245	17.7035	1303	17.7035	1740	17.7035	1244	17.7035	1095
	17.7239	1329	17.7239	1340	17.7239	1267	17.7239	1302	17.7239	1704	17.7239	1221	17.7239	1215
	17.7442	1348	17.7442	1313	17.7442	1241	17.7442	1211	17.7442	1790	17.7442	1302	17.7442	1156
	17.7645	1295	17.7645	1397	17.7645	1223	17.7645	1209	17.7645	1717	17.7645	1203	17.7645	1141
	17.7848	1330	17.7848	1397	17.7848	1281	17.7848	1286	17.7848	1784	17.7848	1249	17.7848	1126
	17.8051	1299	17.8051	1308	17.8051	1292	17.8051	1211	17.8051	1827	17.8051	1202	17.8051	1192
	17.8254	1349	17.8254	1307	17.8254	1266	17.8254	1266	17.8254	1795	17.8254	1209	17.8254	1128
	17.8458	1304	17.8458	1354	17.8458	1313	17.8458	1269	17.8458	1848	17.8458	1254	17.8458	1191
	17.8661	1283	17.8661	1396	17.8661	1326	17.8661	1289	17.8661	1862	17.8661	1245	17.8661	1187
	17.8864	1331	17.8864	1458	17.8864	1315	17.8864	1304	17.8864	1868	17.8864	1274	17.8864	1187
	17.9067	1341	17.9067	1403	17.9067	1356	17.9067	1233	17.9067	1802	17.9067	1314	17.9067	1261
	17.927	1293	17.927	1522	17.927	1290	17.927	1301	17.927	1751	17.927	1311	17.927	1182
	17.9473	1290	17.9473	1551	17.9473	1372	17.9473	1332	17.9473	1814	17.9473	1298	17.9473	1184
	17.9676	1366	17.9676	1464	17.9676	1336	17.9676	1368	17.9676	1854	17.9676	1364	17.9676	1192
	17.988	1349	17.988	1465	17.988	1353	17.988	1278	17.988	1807	17.988	1408	17.988	1240
	18.0083	1348	18.0083	1529	18.0083	1399	18.0083	1394	18.0083	1805	18.0083	1355	18.0083	1200
	18.0286	1401	18.0286	1450	18.0286	1415	18.0286	1376	18.0286	1803	18.0286	1351	18.0286	1219
	18.0489	1448	18.0489	1471	18.0489	1435	18.0489	1339	18.0489	1900	18.0489	1400	18.0489	1172
	18.0692	1387	18.0692	1492	18.0692	1396	18.0692	1363	18.0692	1757	18.0692	1324	18.0692	1195
	18.0895	1424	18.0895	1411	18.0895	1312	18.0895	1331	18.0895	1848	18.0895	1351	18.0895	1187
	18.1098	1332	18.1098	1485	18.1098	1416	18.1098	1379	18.1098	1849	18.1098	1363	18.1098	1210
	18.1302	1349	18.1302	1495	18.1302	1429	18.1302	1363	18.1302	1790	18.1302	1458	18.1302	1171
	18.1505	1370	18.1505	1421	18.1505	1361	18.1505	1368	18.1505	1809	18.1505	1384	18.1505	1186
	18.1708	1334	18.1708	1402	18.1708	1364	18.1708	1350	18.1708	1808	18.1708	1345	18.1708	1204
	18.1911	1321	18.1911	1371	18.1911	1388	18.1911	1332	18.1911	1890	18.1911	1385	18.1911	1180
	18.2114	1445	18.2114	1376	18.2114	1356	18.2114	1335	18.2114	1843	18.2114	1402	18.2114	1168
	18.2317	1395	18.2317	1356	18.2317	1326	18.2317	1309	18.2317	1827	18.2317	1359	18.2317	1243
	18.2521	1359	18.2521	1359	18.2521	1332	18.2521	1267	18.2521	1833	18.2521	1350	18.2521	1229
	18.2724	1283	18.2724	1342	18.2724	1383	18.2724	1263	18.2724	1836	18.2724	1343	18.2724	1159
	18.2927	1382	18.2927	1424	18.2927	1333	18.2927	1356	18.2927	1807	18.2927	1386	18.2927	1213
	18.313	1316	18.313	1394	18.313	1417	18.313	1348	18.313	1955	18.313	1325	18.313	1188
	18.3333	1325	18.3333	1339	18.3333	1314	18.3333	1316	18.3333	1884	18.3333	1318	18.3333	1199
	18.3536	1294	18.3536	1413	18.3536	1324	18.3536	1306	18.3536	1825	18.3536	1281	18.3536	1197
	18.3739	1352	18.3739	1384	18.3739	1301	18.3739	1242	18.3739	1837	18.3739	1302	18.3739	1235
	18.3943	1363	18.3943	1337	18.3943	1308	18.3943	1319	18.3943	1860	18.3943	1314	18.3943	1257
	18.4146	1385	18.4146	1452	18.4146	1305	18.4146	1298	18.4146	1859	18.4146	1294	18.4146	1217
	18.4349	1345	18.4349	1359	18.4349	1280	18.4349	1294	18.4349	1874	18.4349	1337	18.4349	1248
	18.4552	1339	18.4552	1372	18.4552	1327	18.4552	1302	18.4552	1854	18.4552	1270	18.4552	1207
	18.4755	1249	18.4755	1278	18.4755	1309	18.4755	1240	18.4755	1808	18.4755	1346	18.4755	1283
	18.4958	1347	18.4958	1425	18.4958	1352	18.4958	1266	18.4958	1942	18.4958	1294	18.4958	1303
	18.5161	1312	18.5161	1386	18.5161	1304	18.5161	1258	18.5161	1880	18.5161	1413	18.5161	1275
	18.5365	1349	18.5365	1336	18.5365	1400	18.5365	1313	18.5365	1835	18.5365	1300	18.5365	1236
	18.5568	1357	18.5568	1373	18.5568	1282	18.5568	1282	18.5568	1846	18.5568	1339	18.5568	1193
	18.5771	1346	18.5771	1485	18.5771	1324	18.5771	1377	18.5771	1923	18.5771	1275	18.5771	1329
	18.5974	1418	18.5974	1320	18.5974	1318	18.5974	1397	18.5974	1943	18.5974	1390	18.5974	1219
	18.6177	1307	18.6177	1335	18.6177	1306	18.6177	1355	18.6177	1929	18.6177	1398	18.6177	1285
	18.638	1390	18.638	1300	18.638	1321	18.638	1388	18.638	1892	18.638	1301	18.638	1280
	18.6583	1319	18.6583	1412	18.6583	1354	18.6583	1341	18.6583	1888	18.6583	1302	18.6583	1229
	18.6787	1364	18.6787	1309	18.6787	1311	18.6787	1333	18.6787	1928	18.6787	1267	18.6787	1301
	18.699	1367	18.699	1393	18.699	1340	18.699	1430	18.699	1878	18.699	1369	18.699	1267
	18.7193	1407	18.7193	1365	18.7193	1316	18.7193	1355	18.7193	1883	18.7193	1356	18.7193	1289
	18.7396	1380	18.7396	1416	18.7396	1307	18.7396	1428	18.7396	1929	18.7396	1328	18.7396	1289
	18.7599	1384	18.7599	1347	18.7599	1387	18.7599	1270	18.7599	1958	18.7599	1365	18.7599	1291
	18.7802	1412	18.7802	1402	18.7802	1342	18.7802	1376	18.7802	1905	18.7802	1330	18.7802	1330
	18.8006	1330	18.8006	1336	18.8006	1356	18.8006	1389	18.8006	1931	18.8006	1320	18.8006	1309
	18.8209	1304	18.8209	1303	18.8209	1332	18.8209	1356	18.8209	1961	18.8209	1291	18.8209	1274
	18.8412	1400	18.8412	1356	18.8412	1378	18.8412	1356	18.8412	1885	18.8412	1376	18.8412	1322
	18.8615	1355	18.8615	1413	18.8615	1328	18.8615	1251	18.8615	1939	18.8615	1358	18.8615	1256
	18.8818	1364	18.8818	1379	18.8818	1363	18.8818	1387	18.8818	1898	18.8818	1338	18.8818	1329
	18.9021	1426	18.9021	1444	18.9021	1369	18.9021	1397	18.9021	1876	18.9021	1321	18.9021	1285
	18.9224	1383	18.9224	1368	18.9224	1351	18.9224	1390	18.9224	1894	18.9224	1388	18.9224	1360
	18.9428	1397	18.9428	1408	18.9428	1316	18.9428	1375	18.9428	1885	18.9428	1428	18.9428	1311
	18.9631	1406	18.9631	1350	18.9631	1318	18.9631	1371	18.9631	1888	18.9631	1372	18.9631	1322
	18.9834	1430	18.9834	1399	18.9834	1387	18.9834	1361	18.9834	1928	18.9834	1351	18.9834	1248
	19.0037	1404	19.0037	1342	19.0037	1372	19.0037	1379	19.0037	1941	19.0037	1318	19.0037	1365
	19.024	1332	19.024	1395	19.024	1359	19.024	1399	19.024	1965	19.024	1422	19.024	1320
	19.0443	1400	19.0443	1390	19.0443	1393	19.0443	1365	19.0443	2021	19.0443	1344	19.0443	1298
	19.0646	1400	19.0646	1321	19.0646	1370	19.0646	1310	19.0646	1988	19.0646	1351	19.0646	1371
	19.085	1396	19.085	1405	19.085	1401	19.085	1498	19.085	1921	19.085	1418	19.085	1298
	19.1053	1343	19.1053	1399	19.1053	1438	19.1053	1431	19.1053	2004	19.1053	1402	19.1053	1329
	19.1256	1455	19.1256	1383	19.1256	1413	19.1256	1329	19.1256	1950	19.1256	1401	19.1256	1328
	19.1459	1364	19.1459	1416	19.1459	1391	19.1459	1363	19.1459	1991	19.1459	1285	19.1459	1298
	19.1662	1395	19.1662	1414	19.1662	1425	19.1662	1407	19.1662	1863	19.1662	1426	19.1662	1299
	19.1865	1364	19.1865	1456	19.1865	1463	19.1865	1386	19.1865	1963	19.1865	1407	19.1865	1345
	19.2069	1415	19.2069	1439	19.2069	1401	19.2069	1373	19.2069	1950	19.2069	1330	19.2069	1406
	19.2272	1427	19.2272	1413	19.2272	1376	19.2272	1439	19.2272	1950	19.2272	1399	19.2272	1419
	19.2475	1403	19.2475	1416	19.2475	1350	19.2475	1369	19.2475	2005	19.2475	1368	19.2475	1383
	19.2678	1470	19.2678	1384	19.2678	1369	19.2678	1399	19.2678	1958	19.2678	1339	19.2678	1364
	19.2881	1403	19.2881	1411	19.2881	1415	19.2881	1426	19.2881	1934	19.2881	1392	19.2881	1357
	19.3084	1451	19.3084	1451	19.3084	1384	19.3084	1366	19.3084	1961	19.3084	1365	19.3084	1401
	19.3287	1460	19.3287	1428	19.3287	1433	19.3287	1401	19.3287	1993	19.3287	1417	19.3287	1434
	19.3491	1427	19.3491	1458	19.3491	1352	19.3491	1403	19.3491	2001	19.3491	1433	19.3491	1310
	19.3694	1416	19.3694	1393	19.3694	1408	19.3694	1381	19.3694	1972	19.3694	1394	19.3694	1320
	19.3897	1491	19.3897	1401	19.3897	1401	19.3897	1369	19.3897	1996	19.3897	1462	19.3897	1405
	19.41	1430	19.41	1416	19.41	1413	19.41	1385	19.41	1986	19.41	1369	19.41	1378
	19.4303	1457	19.4303	1472	19.4303	1397	19.4303	1391	19.4303	1965	19.4303	1489	19.4303	1397
	19.4506	1453	19.4506	1469	19.4506	1441	19.4506	1382	19.4506	1961	19.4506	1399	19.4506	1421
	19.4709	1432	19.4709	1443	19.4709	1392	19.4709	1417	19.4709	1980	19.4709	1397	19.4709	1436
	19.4913	1470	19.4913	1524	19.4913	1334	19.4913	1471	19.4913	1958	19.4913	1418	19.4913	1419
	19.5116	1503	19.5116	1489	19.5116	1399	19.5116	1404	19.5116	2058	19.5116	1344	19.5116	1339
	19.5319	1511	19.5319	1456	19.5319	1449	19.5319	1402	19.5319	1951	19.5319	1448	19.5319	1421
	19.5522	1477	19.5522	1499	19.5522	1438	19.5522	1422	19.5522	2022	19.5522	1414	19.5522	1454
	19.5725	1438	19.5725	1423	19.5725	1474	19.5725	1401	19.5725	2051	19.5725	1452	19.5725	1486
	19.5928	1444	19.5928	1502	19.5928	1410	19.5928	1385	19.5928	2015	19.5928	1464	19.5928	1392
	19.6132	1435	19.6132	1491	19.6132	1423	19.6132	1417	19.6132	2075	19.6132	1362	19.6132	1426
	19.6335	1425	19.6335	1531	19.6335	1396	19.6335	1375	19.6335	2041	19.6335	1456	19.6335	1390
	19.6538	1396	19.6538	1429	19.6538	1420	19.6538	1429	19.6538	2020	19.6538	1421	19.6538	1353
	19.6741	1457	19.6741	1446	19.6741	1376	19.6741	1497	19.6741	2038	19.6741	1480	19.6741	1440
	19.6944	1422	19.6944	1447	19.6944	1463	19.6944	1389	19.6944	1978	19.6944	1395	19.6944	1412
	19.7147	1463	19.7147	1499	19.7147	1463	19.7147	1472	19.7147	1979	19.7147	1402	19.7147	1405
	19.735	1482	19.735	1426	19.735	1411	19.735	1429	19.735	1993	19.735	1363	19.735	1408
	19.7554	1513	19.7554	1515	19.7554	1446	19.7554	1431	19.7554	2054	19.7554	1463	19.7554	1403
	19.7757	1426	19.7757	1516	19.7757	1489	19.7757	1398	19.7757	2036	19.7757	1441	19.7757	1447
	19.796	1491	19.796	1490	19.796	1511	19.796	1496	19.796	2005	19.796	1437	19.796	1400
	19.8163	1487	19.8163	1497	19.8163	1455	19.8163	1466	19.8163	1974	19.8163	1463	19.8163	1428
	19.8366	1488	19.8366	1430	19.8366	1459	19.8366	1425	19.8366	2036	19.8366	1449	19.8366	1439
	19.8569	1472	19.8569	1507	19.8569	1468	19.8569	1516	19.8569	2073	19.8569	1430	19.8569	1452
	19.8772	1495	19.8772	1499	19.8772	1456	19.8772	1480	19.8772	2076	19.8772	1428	19.8772	1382
	19.8976	1420	19.8976	1483	19.8976	1486	19.8976	1400	19.8976	1979	19.8976	1454	19.8976	1404
	19.9179	1481	19.9179	1571	19.9179	1402	19.9179	1466	19.9179	2039	19.9179	1403	19.9179	1467
	19.9382	1439	19.9382	1532	19.9382	1462	19.9382	1484	19.9382	2029	19.9382	1452	19.9382	1487
	19.9585	1444	19.9585	1532	19.9585	1470	19.9585	1401	19.9585	2110	19.9585	1532	19.9585	1468
	19.9788	1519	19.9788	1515	19.9788	1425	19.9788	1443	19.9788	2042	19.9788	1439	19.9788	1432
	19.9991	1524	19.9991	1492	19.9991	1499	19.9991	1489	19.9991	2049	19.9991	1521	19.9991	1463
	20.0195	1457	20.0195	1503	20.0195	1440	20.0195	1507	20.0195	2037	20.0195	1468	20.0195	1515
	20.0398	1445	20.0398	1525	20.0398	1426	20.0398	1436	20.0398	2035	20.0398	1467	20.0398	1485
	20.0601	1531	20.0601	1492	20.0601	1529	20.0601	1497	20.0601	2066	20.0601	1483	20.0601	1460
	20.0804	1480	20.0804	1568	20.0804	1470	20.0804	1467	20.0804	2061	20.0804	1460	20.0804	1565
	20.1007	1475	20.1007	1575	20.1007	1513	20.1007	1484	20.1007	2078	20.1007	1459	20.1007	1529
	20.121	1487	20.121	1445	20.121	1499	20.121	1415	20.121	1946	20.121	1459	20.121	1523
	20.1413	1472	20.1413	1506	20.1413	1407	20.1413	1496	20.1413	2050	20.1413	1430	20.1413	1551
	20.1617	1511	20.1617	1566	20.1617	1517	20.1617	1492	20.1617	2079	20.1617	1592	20.1617	1516
	20.182	1562	20.182	1562	20.182	1505	20.182	1504	20.182	2069	20.182	1533	20.182	1544
	20.2023	1526	20.2023	1545	20.2023	1521	20.2023	1485	20.2023	2050	20.2023	1529	20.2023	1536
	20.2226	1511	20.2226	1506	20.2226	1548	20.2226	1450	20.2226	2057	20.2226	1518	20.2226	1552
	20.2429	1519	20.2429	1517	20.2429	1483	20.2429	1457	20.2429	2061	20.2429	1561	20.2429	1485
	20.2632	1495	20.2632	1622	20.2632	1501	20.2632	1454	20.2632	2108	20.2632	1532	20.2632	1530
	20.2835	1502	20.2835	1546	20.2835	1523	20.2835	1532	20.2835	2013	20.2835	1528	20.2835	1530
	20.3039	1581	20.3039	1550	20.3039	1430	20.3039	1517	20.3039	2124	20.3039	1549	20.3039	1520
	20.3242	1546	20.3242	1596	20.3242	1510	20.3242	1485	20.3242	2134	20.3242	1512	20.3242	1499
	20.3445	1524	20.3445	1527	20.3445	1489	20.3445	1504	20.3445	2129	20.3445	1482	20.3445	1546
	20.3648	1479	20.3648	1591	20.3648	1437	20.3648	1520	20.3648	2062	20.3648	1543	20.3648	1545
	20.3851	1524	20.3851	1576	20.3851	1465	20.3851	1535	20.3851	2122	20.3851	1501	20.3851	1564
	20.4054	1567	20.4054	1552	20.4054	1514	20.4054	1525	20.4054	2050	20.4054	1593	20.4054	1480
	20.4257	1530	20.4257	1605	20.4257	1513	20.4257	1482	20.4257	2065	20.4257	1453	20.4257	1549
	20.4461	1528	20.4461	1547	20.4461	1487	20.4461	1569	20.4461	2090	20.4461	1535	20.4461	1599
	20.4664	1521	20.4664	1545	20.4664	1533	20.4664	1574	20.4664	2038	20.4664	1514	20.4664	1586
	20.4867	1559	20.4867	1585	20.4867	1505	20.4867	1463	20.4867	2200	20.4867	1537	20.4867	1591
	20.507	1539	20.507	1585	20.507	1555	20.507	1502	20.507	2049	20.507	1588	20.507	1492
	20.5273	1515	20.5273	1548	20.5273	1534	20.5273	1517	20.5273	2148	20.5273	1553	20.5273	1610
	20.5476	1554	20.5476	1572	20.5476	1514	20.5476	1601	20.5476	2022	20.5476	1532	20.5476	1491
	20.568	1535	20.568	1601	20.568	1535	20.568	1563	20.568	2092	20.568	1512	20.568	1615
	20.5883	1529	20.5883	1576	20.5883	1521	20.5883	1564	20.5883	2075	20.5883	1538	20.5883	1638
	20.6086	1533	20.6086	1518	20.6086	1534	20.6086	1533	20.6086	2059	20.6086	1581	20.6086	1581
	20.6289	1618	20.6289	1589	20.6289	1521	20.6289	1563	20.6289	2121	20.6289	1510	20.6289	1565
	20.6492	1528	20.6492	1549	20.6492	1539	20.6492	1525	20.6492	2021	20.6492	1579	20.6492	1612
	20.6695	1500	20.6695	1543	20.6695	1536	20.6695	1538	20.6695	2180	20.6695	1550	20.6695	1595
	20.6898	1558	20.6898	1572	20.6898	1523	20.6898	1521	20.6898	2071	20.6898	1553	20.6898	1621
	20.7102	1581	20.7102	1549	20.7102	1566	20.7102	1549	20.7102	2099	20.7102	1669	20.7102	1682
	20.7305	1566	20.7305	1579	20.7305	1568	20.7305	1482	20.7305	2169	20.7305	1516	20.7305	1659
	20.7508	1609	20.7508	1594	20.7508	1568	20.7508	1542	20.7508	2099	20.7508	1572	20.7508	1658
	20.7711	1582	20.7711	1613	20.7711	1600	20.7711	1532	20.7711	2185	20.7711	1537	20.7711	1599
	20.7914	1632	20.7914	1628	20.7914	1571	20.7914	1550	20.7914	2190	20.7914	1636	20.7914	1584
	20.8117	1545	20.8117	1524	20.8117	1599	20.8117	1584	20.8117	2134	20.8117	1637	20.8117	1630
	20.832	1673	20.832	1551	20.832	1673	20.832	1504	20.832	2211	20.832	1593	20.832	1693
	20.8524	1619	20.8524	1644	20.8524	1570	20.8524	1565	20.8524	2139	20.8524	1547	20.8524	1594
	20.8727	1668	20.8727	1600	20.8727	1594	20.8727	1597	20.8727	2126	20.8727	1610	20.8727	1608
	20.893	1621	20.893	1620	20.893	1589	20.893	1549	20.893	2154	20.893	1606	20.893	1700
	20.9133	1571	20.9133	1602	20.9133	1569	20.9133	1509	20.9133	2110	20.9133	1615	20.9133	1683
	20.9336	1579	20.9336	1590	20.9336	1551	20.9336	1561	20.9336	2124	20.9336	1605	20.9336	1651
	20.9539	1577	20.9539	1564	20.9539	1592	20.9539	1543	20.9539	2106	20.9539	1640	20.9539	1679
	20.9743	1633	20.9743	1644	20.9743	1575	20.9743	1636	20.9743	2065	20.9743	1632	20.9743	1647
	20.9946	1558	20.9946	1648	20.9946	1579	20.9946	1584	20.9946	2282	20.9946	1679	20.9946	1654
	21.0149	1625	21.0149	1620	21.0149	1589	21.0149	1559	21.0149	2209	21.0149	1570	21.0149	1672
	21.0352	1587	21.0352	1657	21.0352	1605	21.0352	1578	21.0352	2146	21.0352	1609	21.0352	1687
	21.0555	1576	21.0555	1622	21.0555	1684	21.0555	1574	21.0555	2220	21.0555	1640	21.0555	1639
	21.0758	1566	21.0758	1684	21.0758	1560	21.0758	1588	21.0758	2139	21.0758	1587	21.0758	1689
	21.0961	1606	21.0961	1705	21.0961	1652	21.0961	1543	21.0961	2232	21.0961	1652	21.0961	1656
	21.1165	1632	21.1165	1722	21.1165	1678	21.1165	1621	21.1165	2164	21.1165	1673	21.1165	1739
	21.1368	1617	21.1368	1619	21.1368	1586	21.1368	1600	21.1368	2304	21.1368	1584	21.1368	1692
	21.1571	1604	21.1571	1659	21.1571	1594	21.1571	1556	21.1571	2189	21.1571	1584	21.1571	1680
	21.1774	1623	21.1774	1548	21.1774	1669	21.1774	1575	21.1774	2143	21.1774	1662	21.1774	1667
	21.1977	1597	21.1977	1661	21.1977	1534	21.1977	1596	21.1977	2164	21.1977	1650	21.1977	1669
	21.218	1621	21.218	1673	21.218	1645	21.218	1661	21.218	2170	21.218	1704	21.218	1701
	21.2383	1621	21.2383	1644	21.2383	1614	21.2383	1634	21.2383	2210	21.2383	1677	21.2383	1768
	21.2587	1660	21.2587	1666	21.2587	1679	21.2587	1645	21.2587	2177	21.2587	1634	21.2587	1721
	21.279	1567	21.279	1554	21.279	1660	21.279	1669	21.279	2219	21.279	1586	21.279	1597
	21.2993	1677	21.2993	1643	21.2993	1631	21.2993	1616	21.2993	2214	21.2993	1641	21.2993	1701
	21.3196	1701	21.3196	1633	21.3196	1715	21.3196	1648	21.3196	2228	21.3196	1641	21.3196	1777
	21.3399	1663	21.3399	1656	21.3399	1636	21.3399	1611	21.3399	2221	21.3399	1686	21.3399	1642
	21.3602	1609	21.3602	1682	21.3602	1599	21.3602	1668	21.3602	2145	21.3602	1550	21.3602	1704
	21.3806	1673	21.3806	1713	21.3806	1570	21.3806	1593	21.3806	2257	21.3806	1677	21.3806	1632
	21.4009	1625	21.4009	1636	21.4009	1611	21.4009	1653	21.4009	2145	21.4009	1657	21.4009	1674
	21.4212	1698	21.4212	1635	21.4212	1647	21.4212	1695	21.4212	2226	21.4212	1649	21.4212	1694
	21.4415	1666	21.4415	1610	21.4415	1604	21.4415	1660	21.4415	2204	21.4415	1741	21.4415	1795
	21.4618	1639	21.4618	1694	21.4618	1674	21.4618	1598	21.4618	2194	21.4618	1623	21.4618	1641
	21.4821	1599	21.4821	1658	21.4821	1641	21.4821	1682	21.4821	2171	21.4821	1575	21.4821	1728
	21.5024	1701	21.5024	1764	21.5024	1678	21.5024	1656	21.5024	2211	21.5024	1642	21.5024	1718
	21.5228	1622	21.5228	1733	21.5228	1649	21.5228	1579	21.5228	2181	21.5228	1639	21.5228	1649
	21.5431	1647	21.5431	1694	21.5431	1618	21.5431	1649	21.5431	2218	21.5431	1730	21.5431	1630
	21.5634	1726	21.5634	1702	21.5634	1694	21.5634	1670	21.5634	2230	21.5634	1648	21.5634	1729
	21.5837	1628	21.5837	1653	21.5837	1706	21.5837	1600	21.5837	2291	21.5837	1644	21.5837	1768
	21.604	1629	21.604	1671	21.604	1731	21.604	1577	21.604	2259	21.604	1694	21.604	1725
	21.6243	1660	21.6243	1694	21.6243	1784	21.6243	1614	21.6243	2210	21.6243	1648	21.6243	1779
	21.6446	1650	21.6446	1729	21.6446	1710	21.6446	1634	21.6446	2242	21.6446	1649	21.6446	1748
	21.665	1705	21.665	1721	21.665	1622	21.665	1717	21.665	2295	21.665	1708	21.665	1789
	21.6853	1659	21.6853	1684	21.6853	1668	21.6853	1617	21.6853	2222	21.6853	1688	21.6853	1801
	21.7056	1656	21.7056	1660	21.7056	1719	21.7056	1579	21.7056	2268	21.7056	1745	21.7056	1798
	21.7259	1676	21.7259	1669	21.7259	1697	21.7259	1619	21.7259	2289	21.7259	1603	21.7259	1662
	21.7462	1674	21.7462	1686	21.7462	1674	21.7462	1651	21.7462	2252	21.7462	1711	21.7462	1762
	21.7665	1622	21.7665	1695	21.7665	1651	21.7665	1694	21.7665	2232	21.7665	1682	21.7665	1705
	21.7868	1698	21.7868	1706	21.7868	1675	21.7868	1673	21.7868	2252	21.7868	1757	21.7868	1719
	21.8072	1630	21.8072	1637	21.8072	1644	21.8072	1603	21.8072	2187	21.8072	1724	21.8072	1668
	21.8275	1644	21.8275	1641	21.8275	1644	21.8275	1686	21.8275	2216	21.8275	1733	21.8275	1769
	21.8478	1629	21.8478	1672	21.8478	1738	21.8478	1654	21.8478	2233	21.8478	1760	21.8478	1739
	21.8681	1632	21.8681	1620	21.8681	1658	21.8681	1616	21.8681	2241	21.8681	1736	21.8681	1782
	21.8884	1653	21.8884	1647	21.8884	1654	21.8884	1644	21.8884	2232	21.8884	1690	21.8884	1827
	21.9087	1673	21.9087	1651	21.9087	1594	21.9087	1650	21.9087	2213	21.9087	1722	21.9087	1784
	21.9291	1704	21.9291	1674	21.9291	1714	21.9291	1675	21.9291	2279	21.9291	1737	21.9291	1772
	21.9494	1681	21.9494	1724	21.9494	1772	21.9494	1608	21.9494	2194	21.9494	1680	21.9494	1752
	21.9697	1677	21.9697	1704	21.9697	1705	21.9697	1609	21.9697	2212	21.9697	1716	21.9697	1786
	21.99	1631	21.99	1692	21.99	1739	21.99	1614	21.99	2309	21.99	1765	21.99	1817
	22.0103	1639	22.0103	1687	22.0103	1662	22.0103	1633	22.0103	2251	22.0103	1695	22.0103	1788
	22.0306	1749	22.0306	1649	22.0306	1674	22.0306	1669	22.0306	2240	22.0306	1708	22.0306	1816
	22.0509	1647	22.0509	1714	22.0509	1686	22.0509	1665	22.0509	2267	22.0509	1741	22.0509	1768
	22.0713	1609	22.0713	1745	22.0713	1646	22.0713	1639	22.0713	2295	22.0713	1716	22.0713	1808
	22.0916	1709	22.0916	1671	22.0916	1643	22.0916	1682	22.0916	2288	22.0916	1683	22.0916	1885
	22.1119	1638	22.1119	1641	22.1119	1737	22.1119	1697	22.1119	2255	22.1119	1782	22.1119	1810
	22.1322	1700	22.1322	1698	22.1322	1708	22.1322	1678	22.1322	2247	22.1322	1651	22.1322	1815
	22.1525	1678	22.1525	1726	22.1525	1790	22.1525	1678	22.1525	2206	22.1525	1656	22.1525	1710
	22.1728	1660	22.1728	1677	22.1728	1701	22.1728	1628	22.1728	2258	22.1728	1774	22.1728	1847
	22.1931	1673	22.1931	1740	22.1931	1724	22.1931	1674	22.1931	2214	22.1931	1721	22.1931	1785
	22.2135	1672	22.2135	1712	22.2135	1638	22.2135	1676	22.2135	2174	22.2135	1762	22.2135	1756
	22.2338	1662	22.2338	1664	22.2338	1735	22.2338	1635	22.2338	2250	22.2338	1677	22.2338	1746
	22.2541	1638	22.2541	1683	22.2541	1651	22.2541	1670	22.2541	2282	22.2541	1704	22.2541	1844
	22.2744	1679	22.2744	1720	22.2744	1726	22.2744	1627	22.2744	2155	22.2744	1713	22.2744	1851
	22.2947	1668	22.2947	1690	22.2947	1701	22.2947	1654	22.2947	2291	22.2947	1680	22.2947	1758
	22.315	1700	22.315	1755	22.315	1761	22.315	1700	22.315	2355	22.315	1733	22.315	1762
	22.3354	1742	22.3354	1753	22.3354	1689	22.3354	1626	22.3354	2223	22.3354	1685	22.3354	1823
	22.3557	1670	22.3557	1616	22.3557	1655	22.3557	1730	22.3557	2305	22.3557	1801	22.3557	1793
	22.376	1658	22.376	1724	22.376	1716	22.376	1698	22.376	2203	22.376	1664	22.376	1781
	22.3963	1654	22.3963	1731	22.3963	1714	22.3963	1664	22.3963	2205	22.3963	1736	22.3963	1765
	22.4166	1719	22.4166	1693	22.4166	1712	22.4166	1623	22.4166	2273	22.4166	1694	22.4166	1777
	22.4369	1717	22.4369	1703	22.4369	1703	22.4369	1723	22.4369	2246	22.4369	1794	22.4369	1749
	22.4572	1688	22.4572	1663	22.4572	1711	22.4572	1627	22.4572	2240	22.4572	1652	22.4572	1769
	22.4776	1686	22.4776	1753	22.4776	1665	22.4776	1719	22.4776	2318	22.4776	1712	22.4776	1729
	22.4979	1709	22.4979	1750	22.4979	1673	22.4979	1690	22.4979	2289	22.4979	1702	22.4979	1870
	22.5182	1707	22.5182	1664	22.5182	1668	22.5182	1763	22.5182	2233	22.5182	1739	22.5182	1812
	22.5385	1629	22.5385	1687	22.5385	1638	22.5385	1626	22.5385	2174	22.5385	1662	22.5385	1831
	22.5588	1679	22.5588	1678	22.5588	1736	22.5588	1683	22.5588	2285	22.5588	1738	22.5588	1850
	22.5791	1695	22.5791	1684	22.5791	1695	22.5791	1657	22.5791	2244	22.5791	1622	22.5791	1852
	22.5994	1590	22.5994	1709	22.5994	1741	22.5994	1650	22.5994	2176	22.5994	1734	22.5994	1758
	22.6198	1734	22.6198	1725	22.6198	1739	22.6198	1722	22.6198	2270	22.6198	1706	22.6198	1834
	22.6401	1654	22.6401	1676	22.6401	1716	22.6401	1644	22.6401	2191	22.6401	1674	22.6401	1764
	22.6604	1628	22.6604	1690	22.6604	1709	22.6604	1689	22.6604	2260	22.6604	1746	22.6604	1827
	22.6807	1728	22.6807	1761	22.6807	1765	22.6807	1643	22.6807	2181	22.6807	1673	22.6807	1860
	22.701	1699	22.701	1680	22.701	1702	22.701	1590	22.701	2208	22.701	1696	22.701	1778
	22.7213	1664	22.7213	1709	22.7213	1788	22.7213	1673	22.7213	2342	22.7213	1673	22.7213	1814
	22.7417	1719	22.7417	1695	22.7417	1766	22.7417	1650	22.7417	2319	22.7417	1773	22.7417	1774
	22.762	1734	22.762	1662	22.762	1676	22.762	1713	22.762	2204	22.762	1711	22.762	1884
	22.7823	1655	22.7823	1714	22.7823	1670	22.7823	1671	22.7823	2213	22.7823	1691	22.7823	1824
	22.8026	1709	22.8026	1688	22.8026	1687	22.8026	1678	22.8026	2222	22.8026	1721	22.8026	1821
	22.8229	1692	22.8229	1612	22.8229	1668	22.8229	1711	22.8229	2286	22.8229	1787	22.8229	1824
	22.8432	1692	22.8432	1670	22.8432	1747	22.8432	1707	22.8432	2261	22.8432	1582	22.8432	1822
	22.8635	1629	22.8635	1692	22.8635	1698	22.8635	1682	22.8635	2334	22.8635	1721	22.8635	1852
	22.8839	1581	22.8839	1778	22.8839	1794	22.8839	1627	22.8839	2249	22.8839	1818	22.8839	1800
	22.9042	1653	22.9042	1674	22.9042	1634	22.9042	1656	22.9042	2325	22.9042	1713	22.9042	1888
	22.9245	1651	22.9245	1683	22.9245	1759	22.9245	1762	22.9245	2274	22.9245	1692	22.9245	1861
	22.9448	1659	22.9448	1730	22.9448	1710	22.9448	1634	22.9448	2318	22.9448	1747	22.9448	1841
	22.9651	1746	22.9651	1768	22.9651	1681	22.9651	1635	22.9651	2292	22.9651	1781	22.9651	1832
	22.9854	1673	22.9854	1694	22.9854	1660	22.9854	1571	22.9854	2187	22.9854	1708	22.9854	1768
	23.0057	1723	23.0057	1700	23.0057	1699	23.0057	1706	23.0057	2243	23.0057	1718	23.0057	1803
	23.0261	1720	23.0261	1632	23.0261	1718	23.0261	1709	23.0261	2209	23.0261	1683	23.0261	1840
	23.0464	1681	23.0464	1738	23.0464	1734	23.0464	1733	23.0464	2291	23.0464	1687	23.0464	1918
	23.0667	1628	23.0667	1738	23.0667	1710	23.0667	1719	23.0667	2219	23.0667	1700	23.0667	1815
	23.087	1651	23.087	1713	23.087	1565	23.087	1630	23.087	2289	23.087	1774	23.087	1819
	23.1073	1655	23.1073	1777	23.1073	1653	23.1073	1640	23.1073	2235	23.1073	1749	23.1073	1779
	23.1276	1693	23.1276	1647	23.1276	1673	23.1276	1653	23.1276	2320	23.1276	1684	23.1276	1794
	23.148	1652	23.148	1675	23.148	1723	23.148	1615	23.148	2198	23.148	1732	23.148	1774
	23.1683	1597	23.1683	1728	23.1683	1702	23.1683	1597	23.1683	2265	23.1683	1751	23.1683	1732
	23.1886	1698	23.1886	1666	23.1886	1696	23.1886	1657	23.1886	2291	23.1886	1701	23.1886	1754
	23.2089	1662	23.2089	1635	23.2089	1721	23.2089	1682	23.2089	2332	23.2089	1642	23.2089	1786
	23.2292	1680	23.2292	1731	23.2292	1748	23.2292	1583	23.2292	2240	23.2292	1671	23.2292	1799
	23.2495	1605	23.2495	1725	23.2495	1617	23.2495	1669	23.2495	2257	23.2495	1657	23.2495	1785
	23.2698	1664	23.2698	1728	23.2698	1698	23.2698	1642	23.2698	2205	23.2698	1759	23.2698	1868
	23.2902	1582	23.2902	1682	23.2902	1671	23.2902	1668	23.2902	2207	23.2902	1658	23.2902	1882
	23.3105	1693	23.3105	1695	23.3105	1657	23.3105	1580	23.3105	2272	23.3105	1654	23.3105	1787
	23.3308	1714	23.3308	1759	23.3308	1655	23.3308	1652	23.3308	2253	23.3308	1658	23.3308	1930
	23.3511	1625	23.3511	1717	23.3511	1781	23.3511	1615	23.3511	2164	23.3511	1758	23.3511	1789
	23.3714	1652	23.3714	1656	23.3714	1683	23.3714	1661	23.3714	2235	23.3714	1696	23.3714	1781
	23.3917	1754	23.3917	1685	23.3917	1636	23.3917	1648	23.3917	2234	23.3917	1781	23.3917	1850
	23.412	1687	23.412	1689	23.412	1695	23.412	1681	23.412	2250	23.412	1650	23.412	1821
	23.4324	1642	23.4324	1700	23.4324	1629	23.4324	1636	23.4324	2187	23.4324	1668	23.4324	1848
	23.4527	1649	23.4527	1604	23.4527	1703	23.4527	1639	23.4527	2173	23.4527	1711	23.4527	1749
	23.473	1704	23.473	1642	23.473	1732	23.473	1592	23.473	2303	23.473	1675	23.473	1796
	23.4933	1626	23.4933	1672	23.4933	1762	23.4933	1663	23.4933	2272	23.4933	1743	23.4933	1786
	23.5136	1598	23.5136	1621	23.5136	1636	23.5136	1664	23.5136	2201	23.5136	1698	23.5136	1740
	23.5339	1629	23.5339	1653	23.5339	1778	23.5339	1663	23.5339	2227	23.5339	1700	23.5339	1892
	23.5542	1670	23.5542	1703	23.5542	1573	23.5542	1614	23.5542	2204	23.5542	1705	23.5542	1780
	23.5746	1736	23.5746	1672	23.5746	1684	23.5746	1615	23.5746	2280	23.5746	1699	23.5746	1753
	23.5949	1612	23.5949	1663	23.5949	1603	23.5949	1625	23.5949	2216	23.5949	1719	23.5949	1735
	23.6152	1627	23.6152	1644	23.6152	1663	23.6152	1681	23.6152	2231	23.6152	1711	23.6152	1817
	23.6355	1637	23.6355	1645	23.6355	1699	23.6355	1681	23.6355	2153	23.6355	1676	23.6355	1815
	23.6558	1637	23.6558	1691	23.6558	1717	23.6558	1609	23.6558	2247	23.6558	1685	23.6558	1786
	23.6761	1661	23.6761	1618	23.6761	1681	23.6761	1602	23.6761	2236	23.6761	1653	23.6761	1793
	23.6965	1669	23.6965	1693	23.6965	1802	23.6965	1605	23.6965	2261	23.6965	1673	23.6965	1845
	23.7168	1595	23.7168	1635	23.7168	1656	23.7168	1589	23.7168	2264	23.7168	1678	23.7168	1770
	23.7371	1640	23.7371	1716	23.7371	1672	23.7371	1647	23.7371	2275	23.7371	1723	23.7371	1771
	23.7574	1576	23.7574	1641	23.7574	1653	23.7574	1682	23.7574	2319	23.7574	1646	23.7574	1789
	23.7777	1601	23.7777	1578	23.7777	1693	23.7777	1630	23.7777	2277	23.7777	1639	23.7777	1792
	23.798	1645	23.798	1623	23.798	1686	23.798	1618	23.798	2253	23.798	1674	23.798	1782
	23.8183	1622	23.8183	1641	23.8183	1657	23.8183	1602	23.8183	2227	23.8183	1684	23.8183	1702
	23.8387	1658	23.8387	1727	23.8387	1702	23.8387	1573	23.8387	2271	23.8387	1665	23.8387	1767
	23.859	1658	23.859	1613	23.859	1682	23.859	1621	23.859	2254	23.859	1792	23.859	1680
	23.8793	1653	23.8793	1741	23.8793	1687	23.8793	1570	23.8793	2169	23.8793	1680	23.8793	1821
	23.8996	1617	23.8996	1758	23.8996	1718	23.8996	1584	23.8996	2238	23.8996	1645	23.8996	1830
	23.9199	1558	23.9199	1688	23.9199	1751	23.9199	1694	23.9199	2254	23.9199	1706	23.9199	1729
	23.9402	1562	23.9402	1657	23.9402	1673	23.9402	1596	23.9402	2217	23.9402	1712	23.9402	1732
	23.9605	1571	23.9605	1635	23.9605	1654	23.9605	1579	23.9605	2218	23.9605	1699	23.9605	1849
	23.9809	1604	23.9809	1646	23.9809	1695	23.9809	1649	23.9809	2261	23.9809	1578	23.9809	1750
	24.0012	1673	24.0012	1666	24.0012	1633	24.0012	1595	24.0012	2205	24.0012	1700	24.0012	1730
	24.0215	1648	24.0215	1650	24.0215	1699	24.0215	1556	24.0215	2152	24.0215	1667	24.0215	1804
	24.0418	1694	24.0418	1695	24.0418	1672	24.0418	1614	24.0418	2190	24.0418	1648	24.0418	1786
	24.0621	1683	24.0621	1686	24.0621	1653	24.0621	1543	24.0621	2082	24.0621	1719	24.0621	1803
	24.0824	1602	24.0824	1662	24.0824	1603	24.0824	1622	24.0824	2286	24.0824	1618	24.0824	1695
	24.1028	1573	24.1028	1614	24.1028	1596	24.1028	1695	24.1028	2167	24.1028	1710	24.1028	1714
	24.1231	1636	24.1231	1625	24.1231	1668	24.1231	1560	24.1231	2153	24.1231	1642	24.1231	1717
	24.1434	1575	24.1434	1713	24.1434	1641	24.1434	1627	24.1434	2105	24.1434	1626	24.1434	1749
	24.1637	1565	24.1637	1646	24.1637	1668	24.1637	1552	24.1637	2185	24.1637	1676	24.1637	1690
	24.184	1593	24.184	1685	24.184	1626	24.184	1640	24.184	2259	24.184	1653	24.184	1737
	24.2043	1587	24.2043	1621	24.2043	1641	24.2043	1656	24.2043	2215	24.2043	1668	24.2043	1769
	24.2246	1614	24.2246	1601	24.2246	1627	24.2246	1549	24.2246	2198	24.2246	1582	24.2246	1711
	24.245	1562	24.245	1615	24.245	1685	24.245	1572	24.245	2209	24.245	1668	24.245	1782
	24.2653	1598	24.2653	1659	24.2653	1646	24.2653	1541	24.2653	2212	24.2653	1625	24.2653	1750
	24.2856	1623	24.2856	1681	24.2856	1598	24.2856	1574	24.2856	2204	24.2856	1628	24.2856	1814
	24.3059	1646	24.3059	1676	24.3059	1646	24.3059	1557	24.3059	2169	24.3059	1593	24.3059	1745
	24.3262	1596	24.3262	1618	24.3262	1610	24.3262	1580	24.3262	2252	24.3262	1615	24.3262	1642
	24.3465	1571	24.3465	1644	24.3465	1629	24.3465	1581	24.3465	2267	24.3465	1670	24.3465	1790
	24.3668	1563	24.3668	1613	24.3668	1688	24.3668	1653	24.3668	2171	24.3668	1571	24.3668	1726
	24.3872	1612	24.3872	1615	24.3872	1644	24.3872	1597	24.3872	2142	24.3872	1678	24.3872	1702
	24.4075	1646	24.4075	1641	24.4075	1685	24.4075	1586	24.4075	2146	24.4075	1569	24.4075	1754
	24.4278	1652	24.4278	1644	24.4278	1624	24.4278	1483	24.4278	2181	24.4278	1649	24.4278	1762
	24.4481	1636	24.4481	1687	24.4481	1623	24.4481	1566	24.4481	2101	24.4481	1654	24.4481	1677
	24.4684	1638	24.4684	1623	24.4684	1655	24.4684	1645	24.4684	2204	24.4684	1593	24.4684	1722
	24.4887	1627	24.4887	1696	24.4887	1678	24.4887	1584	24.4887	2182	24.4887	1569	24.4887	1715
	24.5091	1596	24.5091	1643	24.5091	1613	24.5091	1622	24.5091	2274	24.5091	1642	24.5091	1713
	24.5294	1575	24.5294	1670	24.5294	1674	24.5294	1552	24.5294	2235	24.5294	1554	24.5294	1715
	24.5497	1533	24.5497	1650	24.5497	1688	24.5497	1619	24.5497	2223	24.5497	1619	24.5497	1695
	24.57	1574	24.57	1584	24.57	1717	24.57	1555	24.57	2205	24.57	1690	24.57	1672
	24.5903	1563	24.5903	1675	24.5903	1718	24.5903	1595	24.5903	2168	24.5903	1673	24.5903	1640
	24.6106	1571	24.6106	1643	24.6106	1649	24.6106	1572	24.6106	2176	24.6106	1630	24.6106	1657
	24.6309	1654	24.6309	1678	24.6309	1741	24.6309	1622	24.6309	2127	24.6309	1711	24.6309	1731
	24.6513	1632	24.6513	1659	24.6513	1659	24.6513	1612	24.6513	2216	24.6513	1567	24.6513	1664
	24.6716	1587	24.6716	1697	24.6716	1719	24.6716	1610	24.6716	2271	24.6716	1618	24.6716	1697
	24.6919	1543	24.6919	1711	24.6919	1719	24.6919	1637	24.6919	2171	24.6919	1663	24.6919	1667
	24.7122	1633	24.7122	1662	24.7122	1664	24.7122	1603	24.7122	2168	24.7122	1626	24.7122	1689
	24.7325	1616	24.7325	1754	24.7325	1670	24.7325	1669	24.7325	2190	24.7325	1593	24.7325	1673
	24.7528	1587	24.7528	1730	24.7528	1725	24.7528	1633	24.7528	2150	24.7528	1630	24.7528	1700
	24.7731	1675	24.7731	1636	24.7731	1700	24.7731	1655	24.7731	2211	24.7731	1628	24.7731	1630
	24.7935	1603	24.7935	1730	24.7935	1643	24.7935	1624	24.7935	2200	24.7935	1661	24.7935	1687
	24.8138	1649	24.8138	1756	24.8138	1657	24.8138	1653	24.8138	2207	24.8138	1626	24.8138	1747
	24.8341	1613	24.8341	1697	24.8341	1667	24.8341	1655	24.8341	2243	24.8341	1616	24.8341	1586
	24.8544	1648	24.8544	1696	24.8544	1714	24.8544	1624	24.8544	2201	24.8544	1642	24.8544	1617
	24.8747	1603	24.8747	1844	24.8747	1686	24.8747	1570	24.8747	2291	24.8747	1623	24.8747	1609
	24.895	1645	24.895	1741	24.895	1773	24.895	1554	24.895	2191	24.895	1598	24.895	1645
	24.9154	1711	24.9154	1723	24.9154	1712	24.9154	1663	24.9154	2164	24.9154	1694	24.9154	1656
	24.9357	1665	24.9357	1710	24.9357	1736	24.9357	1579	24.9357	2188	24.9357	1641	24.9357	1674
	24.956	1690	24.956	1752	24.956	1760	24.956	1550	24.956	2258	24.956	1706	24.956	1685
	24.9763	1638	24.9763	1786	24.9763	1708	24.9763	1668	24.9763	2172	24.9763	1660	24.9763	1644
	24.9966	1701	24.9966	1738	24.9966	1783	24.9966	1665	24.9966	2209	24.9966	1689	24.9966	1605
	25.0169	1589	25.0169	1781	25.0169	1710	25.0169	1703	25.0169	2258	25.0169	1682	25.0169	1713
	25.0372	1618	25.0372	1726	25.0372	1785	25.0372	1607	25.0372	2219	25.0372	1631	25.0372	1613
	25.0576	1658	25.0576	1779	25.0576	1763	25.0576	1671	25.0576	2213	25.0576	1700	25.0576	1636
	25.0779	1679	25.0779	1762	25.0779	1762	25.0779	1606	25.0779	2157	25.0779	1674	25.0779	1608
	25.0982	1656	25.0982	1771	25.0982	1794	25.0982	1594	25.0982	2180	25.0982	1612	25.0982	1557
	25.1185	1688	25.1185	1788	25.1185	1718	25.1185	1567	25.1185	2180	25.1185	1600	25.1185	1682
	25.1388	1706	25.1388	1807	25.1388	1751	25.1388	1579	25.1388	2146	25.1388	1622	25.1388	1610
	25.1591	1661	25.1591	1734	25.1591	1749	25.1591	1646	25.1591	2188	25.1591	1619	25.1591	1646
	25.1794	1660	25.1794	1754	25.1794	1704	25.1794	1641	25.1794	2157	25.1794	1656	25.1794	1672
	25.1998	1669	25.1998	1811	25.1998	1785	25.1998	1704	25.1998	2080	25.1998	1725	25.1998	1603
	25.2201	1585	25.2201	1710	25.2201	1714	25.2201	1638	25.2201	2203	25.2201	1646	25.2201	1637
	25.2404	1647	25.2404	1804	25.2404	1811	25.2404	1689	25.2404	2205	25.2404	1634	25.2404	1665
	25.2607	1722	25.2607	1861	25.2607	1870	25.2607	1621	25.2607	2113	25.2607	1653	25.2607	1568
	25.281	1655	25.281	1736	25.281	1772	25.281	1593	25.281	2168	25.281	1641	25.281	1605
	25.3013	1628	25.3013	1684	25.3013	1763	25.3013	1595	25.3013	2162	25.3013	1617	25.3013	1609
	25.3216	1703	25.3216	1755	25.3216	1766	25.3216	1668	25.3216	2184	25.3216	1646	25.3216	1559
	25.342	1641	25.342	1793	25.342	1845	25.342	1642	25.342	2083	25.342	1699	25.342	1609
	25.3623	1645	25.3623	1751	25.3623	1723	25.3623	1668	25.3623	2067	25.3623	1626	25.3623	1554
	25.3826	1576	25.3826	1751	25.3826	1698	25.3826	1577	25.3826	2195	25.3826	1565	25.3826	1611
	25.4029	1649	25.4029	1694	25.4029	1728	25.4029	1634	25.4029	2113	25.4029	1669	25.4029	1582
	25.4232	1702	25.4232	1708	25.4232	1829	25.4232	1622	25.4232	2136	25.4232	1650	25.4232	1545
	25.4435	1641	25.4435	1760	25.4435	1720	25.4435	1674	25.4435	2101	25.4435	1642	25.4435	1575
	25.4639	1568	25.4639	1705	25.4639	1700	25.4639	1556	25.4639	2137	25.4639	1612	25.4639	1546
	25.4842	1649	25.4842	1702	25.4842	1732	25.4842	1659	25.4842	2097	25.4842	1638	25.4842	1454
	25.5045	1631	25.5045	1695	25.5045	1724	25.5045	1586	25.5045	2114	25.5045	1640	25.5045	1553
	25.5248	1595	25.5248	1682	25.5248	1754	25.5248	1634	25.5248	2128	25.5248	1531	25.5248	1535
	25.5451	1624	25.5451	1731	25.5451	1716	25.5451	1541	25.5451	2040	25.5451	1558	25.5451	1544
	25.5654	1653	25.5654	1695	25.5654	1747	25.5654	1579	25.5654	2074	25.5654	1600	25.5654	1572
	25.5857	1643	25.5857	1760	25.5857	1728	25.5857	1608	25.5857	2040	25.5857	1634	25.5857	1553
	25.6061	1586	25.6061	1737	25.6061	1670	25.6061	1583	25.6061	2119	25.6061	1646	25.6061	1506
	25.6264	1648	25.6264	1717	25.6264	1654	25.6264	1580	25.6264	2029	25.6264	1576	25.6264	1450
	25.6467	1582	25.6467	1626	25.6467	1586	25.6467	1622	25.6467	2049	25.6467	1660	25.6467	1513
	25.667	1563	25.667	1594	25.667	1588	25.667	1543	25.667	2100	25.667	1586	25.667	1525
	25.6873	1538	25.6873	1657	25.6873	1612	25.6873	1565	25.6873	1957	25.6873	1548	25.6873	1553
	25.7076	1532	25.7076	1689	25.7076	1639	25.7076	1572	25.7076	2044	25.7076	1590	25.7076	1512
	25.7279	1563	25.7279	1695	25.7279	1631	25.7279	1533	25.7279	1963	25.7279	1559	25.7279	1493
	25.7483	1578	25.7483	1589	25.7483	1588	25.7483	1561	25.7483	2021	25.7483	1610	25.7483	1460
	25.7686	1557	25.7686	1602	25.7686	1623	25.7686	1579	25.7686	1965	25.7686	1546	25.7686	1518
	25.7889	1510	25.7889	1561	25.7889	1566	25.7889	1477	25.7889	1949	25.7889	1551	25.7889	1521
	25.8092	1551	25.8092	1574	25.8092	1631	25.8092	1483	25.8092	2034	25.8092	1519	25.8092	1546
	25.8295	1466	25.8295	1612	25.8295	1557	25.8295	1554	25.8295	1986	25.8295	1504	25.8295	1513
	25.8498	1490	25.8498	1669	25.8498	1623	25.8498	1512	25.8498	2076	25.8498	1491	25.8498	1360
	25.8702	1505	25.8702	1615	25.8702	1572	25.8702	1433	25.8702	2014	25.8702	1570	25.8702	1510
	25.8905	1428	25.8905	1583	25.8905	1513	25.8905	1505	25.8905	1939	25.8905	1518	25.8905	1463
	25.9108	1481	25.9108	1554	25.9108	1516	25.9108	1524	25.9108	1943	25.9108	1481	25.9108	1375
	25.9311	1436	25.9311	1562	25.9311	1600	25.9311	1453	25.9311	1988	25.9311	1505	25.9311	1481
	25.9514	1490	25.9514	1573	25.9514	1565	25.9514	1475	25.9514	1950	25.9514	1480	25.9514	1460
	25.9717	1444	25.9717	1522	25.9717	1546	25.9717	1422	25.9717	1921	25.9717	1501	25.9717	1414
	25.992	1451	25.992	1453	25.992	1539	25.992	1369	25.992	1882	25.992	1503	25.992	1468
	26.0124	1434	26.0124	1557	26.0124	1515	26.0124	1405	26.0124	1915	26.0124	1474	26.0124	1358
	26.0327	1485	26.0327	1489	26.0327	1515	26.0327	1395	26.0327	1875	26.0327	1493	26.0327	1389
	26.053	1421	26.053	1507	26.053	1418	26.053	1497	26.053	1895	26.053	1455	26.053	1464
	26.0733	1389	26.0733	1518	26.0733	1488	26.0733	1436	26.0733	1834	26.0733	1362	26.0733	1363
	26.0936	1432	26.0936	1468	26.0936	1451	26.0936	1421	26.0936	1866	26.0936	1391	26.0936	1443
	26.1139	1413	26.1139	1425	26.1139	1506	26.1139	1386	26.1139	1799	26.1139	1435	26.1139	1471
	26.1342	1397	26.1342	1449	26.1342	1431	26.1342	1332	26.1342	1888	26.1342	1380	26.1342	1381
	26.1546	1315	26.1546	1401	26.1546	1439	26.1546	1340	26.1546	1827	26.1546	1435	26.1546	1391
	26.1749	1388	26.1749	1487	26.1749	1406	26.1749	1377	26.1749	1875	26.1749	1404	26.1749	1333
	26.1952	1373	26.1952	1476	26.1952	1332	26.1952	1340	26.1952	1765	26.1952	1398	26.1952	1428
	26.2155	1383	26.2155	1454	26.2155	1407	26.2155	1327	26.2155	1864	26.2155	1367	26.2155	1355
	26.2358	1409	26.2358	1467	26.2358	1399	26.2358	1297	26.2358	1925	26.2358	1445	26.2358	1348
	26.2561	1392	26.2561	1413	26.2561	1442	26.2561	1342	26.2561	1871	26.2561	1384	26.2561	1351
	26.2765	1310	26.2765	1341	26.2765	1414	26.2765	1359	26.2765	1840	26.2765	1381	26.2765	1389
	26.2968	1308	26.2968	1448	26.2968	1372	26.2968	1312	26.2968	1851	26.2968	1377	26.2968	1456
	26.3171	1277	26.3171	1438	26.3171	1405	26.3171	1264	26.3171	1819	26.3171	1338	26.3171	1330
	26.3374	1252	26.3374	1400	26.3374	1375	26.3374	1286	26.3374	1737	26.3374	1311	26.3374	1275
	26.3577	1273	26.3577	1363	26.3577	1354	26.3577	1330	26.3577	1805	26.3577	1404	26.3577	1326
	26.378	1267	26.378	1361	26.378	1374	26.378	1388	26.378	1767	26.378	1337	26.378	1373
	26.3983	1261	26.3983	1422	26.3983	1371	26.3983	1330	26.3983	1771	26.3983	1373	26.3983	1309
	26.4187	1231	26.4187	1357	26.4187	1346	26.4187	1273	26.4187	1746	26.4187	1380	26.4187	1351
	26.439	1270	26.439	1336	26.439	1378	26.439	1283	26.439	1738	26.439	1399	26.439	1375
	26.4593	1203	26.4593	1328	26.4593	1338	26.4593	1258	26.4593	1720	26.4593	1258	26.4593	1333
	26.4796	1284	26.4796	1357	26.4796	1323	26.4796	1275	26.4796	1719	26.4796	1356	26.4796	1261
	26.4999	1288	26.4999	1348	26.4999	1265	26.4999	1330	26.4999	1686	26.4999	1236	26.4999	1319
	26.5202	1297	26.5202	1264	26.5202	1322	26.5202	1307	26.5202	1782	26.5202	1310	26.5202	1292
	26.5405	1251	26.5405	1435	26.5405	1355	26.5405	1283	26.5405	1698	26.5405	1273	26.5405	1272
	26.5609	1235	26.5609	1315	26.5609	1338	26.5609	1329	26.5609	1672	26.5609	1324	26.5609	1285
	26.5812	1178	26.5812	1310	26.5812	1276	26.5812	1237	26.5812	1784	26.5812	1282	26.5812	1293
	26.6015	1255	26.6015	1281	26.6015	1245	26.6015	1200	26.6015	1694	26.6015	1320	26.6015	1320
	26.6218	1203	26.6218	1292	26.6218	1270	26.6218	1228	26.6218	1656	26.6218	1261	26.6218	1273
	26.6421	1331	26.6421	1224	26.6421	1248	26.6421	1181	26.6421	1666	26.6421	1301	26.6421	1295
	26.6624	1223	26.6624	1279	26.6624	1280	26.6624	1193	26.6624	1662	26.6624	1319	26.6624	1249
	26.6827	1262	26.6827	1340	26.6827	1304	26.6827	1198	26.6827	1732	26.6827	1287	26.6827	1250
	26.7031	1279	26.7031	1280	26.7031	1268	26.7031	1195	26.7031	1735	26.7031	1225	26.7031	1272
	26.7234	1174	26.7234	1353	26.7234	1324	26.7234	1226	26.7234	1629	26.7234	1224	26.7234	1296
	26.7437	1226	26.7437	1278	26.7437	1297	26.7437	1196	26.7437	1638	26.7437	1283	26.7437	1220
	26.764	1222	26.764	1230	26.764	1206	26.764	1201	26.764	1669	26.764	1233	26.764	1284
	26.7843	1236	26.7843	1192	26.7843	1253	26.7843	1214	26.7843	1641	26.7843	1228	26.7843	1312
	26.8046	1166	26.8046	1249	26.8046	1216	26.8046	1171	26.8046	1639	26.8046	1204	26.8046	1265
	26.825	1162	26.825	1241	26.825	1277	26.825	1278	26.825	1639	26.825	1252	26.825	1324
	26.8453	1206	26.8453	1287	26.8453	1200	26.8453	1188	26.8453	1584	26.8453	1127	26.8453	1209
	26.8656	1160	26.8656	1185	26.8656	1287	26.8656	1164	26.8656	1599	26.8656	1270	26.8656	1234
	26.8859	1196	26.8859	1234	26.8859	1249	26.8859	1164	26.8859	1545	26.8859	1193	26.8859	1221
	26.9062	1162	26.9062	1189	26.9062	1228	26.9062	1171	26.9062	1610	26.9062	1221	26.9062	1179
	26.9265	1085	26.9265	1199	26.9265	1240	26.9265	1181	26.9265	1576	26.9265	1189	26.9265	1155
	26.9468	1125	26.9468	1207	26.9468	1226	26.9468	1164	26.9468	1505	26.9468	1209	26.9468	1216
	26.9672	1083	26.9672	1249	26.9672	1234	26.9672	1121	26.9672	1619	26.9672	1146	26.9672	1218
	26.9875	1127	26.9875	1227	26.9875	1190	26.9875	1148	26.9875	1519	26.9875	1204	26.9875	1206
	27.0078	1163	27.0078	1152	27.0078	1211	27.0078	1126	27.0078	1570	27.0078	1161	27.0078	1146
	27.0281	1112	27.0281	1169	27.0281	1206	27.0281	1081	27.0281	1588	27.0281	1199	27.0281	1192
	27.0484	1141	27.0484	1249	27.0484	1189	27.0484	1225	27.0484	1564	27.0484	1122	27.0484	1270
	27.0687	1113	27.0687	1220	27.0687	1161	27.0687	1138	27.0687	1527	27.0687	1212	27.0687	1204
	27.089	1090	27.089	1165	27.089	1137	27.089	1131	27.089	1518	27.089	1226	27.089	1179
	27.1094	1126	27.1094	1257	27.1094	1168	27.1094	1118	27.1094	1546	27.1094	1132	27.1094	1147
	27.1297	1101	27.1297	1163	27.1297	1209	27.1297	1058	27.1297	1521	27.1297	1151	27.1297	1208
	27.15	1069	27.15	1180	27.15	1143	27.15	1122	27.15	1530	27.15	1153	27.15	1210
	27.1703	1091	27.1703	1231	27.1703	1162	27.1703	1123	27.1703	1455	27.1703	1139	27.1703	1161
	27.1906	1088	27.1906	1133	27.1906	1177	27.1906	1097	27.1906	1432	27.1906	1106	27.1906	1165
	27.2109	1128	27.2109	1191	27.2109	1141	27.2109	1130	27.2109	1526	27.2109	1096	27.2109	1166
	27.2313	1092	27.2313	1124	27.2313	1150	27.2313	1153	27.2313	1537	27.2313	1211	27.2313	1178
	27.2516	1126	27.2516	1094	27.2516	1099	27.2516	1071	27.2516	1521	27.2516	1079	27.2516	1155
	27.2719	1077	27.2719	1130	27.2719	1142	27.2719	1125	27.2719	1426	27.2719	1100	27.2719	1138
	27.2922	1023	27.2922	1133	27.2922	1145	27.2922	1032	27.2922	1468	27.2922	1154	27.2922	1181
	27.3125	1035	27.3125	1120	27.3125	1118	27.3125	1108	27.3125	1480	27.3125	1092	27.3125	1155
	27.3328	1054	27.3328	1123	27.3328	1126	27.3328	1095	27.3328	1487	27.3328	1159	27.3328	1150
	27.3531	1114	27.3531	1145	27.3531	1108	27.3531	1050	27.3531	1414	27.3531	1083	27.3531	1158
	27.3735	1084	27.3735	1102	27.3735	1128	27.3735	1044	27.3735	1492	27.3735	1125	27.3735	1176
	27.3938	1070	27.3938	1176	27.3938	1100	27.3938	1073	27.3938	1456	27.3938	1120	27.3938	1129
	27.4141	1093	27.4141	1114	27.4141	1109	27.4141	1063	27.4141	1439	27.4141	1128	27.4141	1132
	27.4344	1108	27.4344	1144	27.4344	1140	27.4344	1085	27.4344	1473	27.4344	1169	27.4344	1135
	27.4547	1052	27.4547	1116	27.4547	1064	27.4547	1035	27.4547	1452	27.4547	1092	27.4547	1092
	27.475	965	27.475	1139	27.475	1122	27.475	1100	27.475	1458	27.475	1114	27.475	1071
	27.4953	1016	27.4953	1120	27.4953	1026	27.4953	1014	27.4953	1429	27.4953	1091	27.4953	1138
	27.5157	953	27.5157	1100	27.5157	1152	27.5157	1067	27.5157	1458	27.5157	1049	27.5157	1145
	27.536	993	27.536	1150	27.536	1078	27.536	1062	27.536	1419	27.536	1110	27.536	1158
	27.5563	1016	27.5563	1039	27.5563	1057	27.5563	1070	27.5563	1424	27.5563	1047	27.5563	1151
	27.5766	996	27.5766	1095	27.5766	1120	27.5766	1067	27.5766	1418	27.5766	1092	27.5766	1110
	27.5969	965	27.5969	1089	27.5969	1089	27.5969	964	27.5969	1372	27.5969	1049	27.5969	1108
	27.6172	982	27.6172	1123	27.6172	1075	27.6172	1054	27.6172	1405	27.6172	1058	27.6172	1101
	27.6376	1056	27.6376	1079	27.6376	1035	27.6376	1023	27.6376	1401	27.6376	1059	27.6376	1075
	27.6579	1019	27.6579	1124	27.6579	1085	27.6579	924	27.6579	1336	27.6579	1079	27.6579	1097
	27.6782	1027	27.6782	1038	27.6782	1098	27.6782	1003	27.6782	1395	27.6782	1065	27.6782	1086
	27.6985	959	27.6985	1079	27.6985	1030	27.6985	1012	27.6985	1376	27.6985	1046	27.6985	1060
	27.7188	1016	27.7188	1056	27.7188	1075	27.7188	1042	27.7188	1364	27.7188	1064	27.7188	1034
	27.7391	985	27.7391	1057	27.7391	1101	27.7391	1060	27.7391	1407	27.7391	1086	27.7391	1034
	27.7594	1044	27.7594	1081	27.7594	1000	27.7594	977	27.7594	1345	27.7594	1054	27.7594	1075
	27.7798	982	27.7798	1034	27.7798	1104	27.7798	990	27.7798	1427	27.7798	1055	27.7798	1050
	27.8001	1039	27.8001	1035	27.8001	1079	27.8001	1024	27.8001	1315	27.8001	1013	27.8001	1067
	27.8204	922	27.8204	1036	27.8204	981	27.8204	958	27.8204	1336	27.8204	1108	27.8204	1112
	27.8407	945	27.8407	1052	27.8407	975	27.8407	956	27.8407	1354	27.8407	1067	27.8407	1003
	27.861	895	27.861	1091	27.861	1056	27.861	1011	27.861	1342	27.861	1045	27.861	1113
	27.8813	1020	27.8813	1026	27.8813	994	27.8813	970	27.8813	1390	27.8813	1037	27.8813	1032
	27.9016	994	27.9016	1031	27.9016	1053	27.9016	986	27.9016	1345	27.9016	983	27.9016	1063
	27.922	967	27.922	1045	27.922	986	27.922	987	27.922	1340	27.922	979	27.922	1092
	27.9423	972	27.9423	999	27.9423	1016	27.9423	974	27.9423	1297	27.9423	1005	27.9423	1090
	27.9626	961	27.9626	1011	27.9626	1058	27.9626	991	27.9626	1347	27.9626	1002	27.9626	1031
	27.9829	913	27.9829	1021	27.9829	991	27.9829	981	27.9829	1365	27.9829	1019	27.9829	988
	28.0032	952	28.0032	1011	28.0032	1023	28.0032	938	28.0032	1292	28.0032	999	28.0032	1082
	28.0235	987	28.0235	1036	28.0235	990	28.0235	948	28.0235	1243	28.0235	992	28.0235	1061
	28.0439	940	28.0439	1035	28.0439	1018	28.0439	979	28.0439	1313	28.0439	953	28.0439	1045
	28.0642	932	28.0642	991	28.0642	976	28.0642	951	28.0642	1269	28.0642	908	28.0642	960
	28.0845	893	28.0845	1035	28.0845	1011	28.0845	971	28.0845	1277	28.0845	997	28.0845	1024
	28.1048	907	28.1048	1014	28.1048	967	28.1048	985	28.1048	1316	28.1048	994	28.1048	1030
	28.1251	951	28.1251	1069	28.1251	994	28.1251	914	28.1251	1253	28.1251	969	28.1251	1033
	28.1454	980	28.1454	991	28.1454	974	28.1454	972	28.1454	1226	28.1454	950	28.1454	985
	28.1657	983	28.1657	971	28.1657	1031	28.1657	940	28.1657	1218	28.1657	1006	28.1657	1016
	28.1861	899	28.1861	955	28.1861	989	28.1861	915	28.1861	1296	28.1861	954	28.1861	1064
	28.2064	922	28.2064	966	28.2064	1013	28.2064	966	28.2064	1270	28.2064	988	28.2064	966
	28.2267	936	28.2267	1043	28.2267	1069	28.2267	903	28.2267	1341	28.2267	1003	28.2267	1055
	28.247	930	28.247	1019	28.247	1027	28.247	996	28.247	1214	28.247	928	28.247	1064
	28.2673	935	28.2673	998	28.2673	996	28.2673	938	28.2673	1199	28.2673	973	28.2673	1027
	28.2876	977	28.2876	954	28.2876	972	28.2876	881	28.2876	1294	28.2876	1014	28.2876	1003
	28.3079	877	28.3079	892	28.3079	925	28.3079	882	28.3079	1290	28.3079	950	28.3079	978
	28.3283	927	28.3283	988	28.3283	908	28.3283	916	28.3283	1253	28.3283	926	28.3283	983
	28.3486	858	28.3486	957	28.3486	983	28.3486	879	28.3486	1211	28.3486	917	28.3486	1003
	28.3689	993	28.3689	1008	28.3689	955	28.3689	907	28.3689	1229	28.3689	969	28.3689	960
	28.3892	885	28.3892	970	28.3892	963	28.3892	870	28.3892	1297	28.3892	957	28.3892	943
	28.4095	880	28.4095	952	28.4095	968	28.4095	907	28.4095	1235	28.4095	991	28.4095	933
	28.4298	822	28.4298	982	28.4298	976	28.4298	888	28.4298	1245	28.4298	931	28.4298	990
	28.4501	885	28.4501	986	28.4501	995	28.4501	915	28.4501	1213	28.4501	898	28.4501	1012
	28.4705	905	28.4705	973	28.4705	877	28.4705	933	28.4705	1202	28.4705	955	28.4705	900
	28.4908	942	28.4908	976	28.4908	938	28.4908	890	28.4908	1234	28.4908	915	28.4908	967
	28.5111	869	28.5111	1000	28.5111	937	28.5111	959	28.5111	1266	28.5111	934	28.5111	976
	28.5314	905	28.5314	909	28.5314	975	28.5314	924	28.5314	1241	28.5314	939	28.5314	950
	28.5517	887	28.5517	960	28.5517	880	28.5517	876	28.5517	1142	28.5517	931	28.5517	934
	28.572	837	28.572	894	28.572	905	28.572	912	28.572	1241	28.572	899	28.572	945
	28.5924	872	28.5924	908	28.5924	888	28.5924	854	28.5924	1168	28.5924	899	28.5924	923
	28.6127	830	28.6127	947	28.6127	910	28.6127	823	28.6127	1173	28.6127	961	28.6127	944
	28.633	841	28.633	921	28.633	952	28.633	858	28.633	1205	28.633	864	28.633	980
	28.6533	865	28.6533	867	28.6533	929	28.6533	895	28.6533	1146	28.6533	893	28.6533	913
	28.6736	841	28.6736	893	28.6736	905	28.6736	853	28.6736	1105	28.6736	865	28.6736	876
	28.6939	882	28.6939	901	28.6939	955	28.6939	837	28.6939	1207	28.6939	934	28.6939	957
	28.7142	873	28.7142	872	28.7142	926	28.7142	873	28.7142	1149	28.7142	866	28.7142	938
	28.7346	806	28.7346	974	28.7346	891	28.7346	884	28.7346	1130	28.7346	866	28.7346	1005
	28.7549	869	28.7549	937	28.7549	926	28.7549	836	28.7549	1165	28.7549	875	28.7549	924
	28.7752	840	28.7752	956	28.7752	873	28.7752	869	28.7752	1156	28.7752	917	28.7752	936
	28.7955	771	28.7955	945	28.7955	855	28.7955	808	28.7955	1126	28.7955	873	28.7955	982
	28.8158	873	28.8158	907	28.8158	894	28.8158	855	28.8158	1188	28.8158	923	28.8158	979
	28.8361	840	28.8361	941	28.8361	870	28.8361	870	28.8361	1117	28.8361	894	28.8361	918
	28.8564	816	28.8564	902	28.8564	949	28.8564	831	28.8564	1120	28.8564	840	28.8564	930
	28.8768	837	28.8768	944	28.8768	868	28.8768	819	28.8768	1174	28.8768	832	28.8768	934
	28.8971	800	28.8971	969	28.8971	905	28.8971	867	28.8971	1128	28.8971	852	28.8971	927
	28.9174	802	28.9174	893	28.9174	850	28.9174	850	28.9174	1171	28.9174	829	28.9174	935
	28.9377	814	28.9377	912	28.9377	864	28.9377	836	28.9377	1149	28.9377	829	28.9377	901
	28.958	843	28.958	926	28.958	879	28.958	879	28.958	1122	28.958	859	28.958	869
	28.9783	849	28.9783	893	28.9783	878	28.9783	851	28.9783	1178	28.9783	825	28.9783	909
	28.9987	818	28.9987	847	28.9987	851	28.9987	847	28.9987	1124	28.9987	846	28.9987	866
	29.019	821	29.019	927	29.019	832	29.019	829	29.019	1137	29.019	797	29.019	932
	29.0393	794	29.0393	832	29.0393	810	29.0393	822	29.0393	1112	29.0393	846	29.0393	891
	29.0596	827	29.0596	932	29.0596	876	29.0596	803	29.0596	1107	29.0596	830	29.0596	873
	29.0799	863	29.0799	924	29.0799	878	29.0799	819	29.0799	1102	29.0799	878	29.0799	872
	29.1002	812	29.1002	862	29.1002	867	29.1002	840	29.1002	1113	29.1002	829	29.1002	906
	29.1205	842	29.1205	924	29.1205	847	29.1205	874	29.1205	1121	29.1205	862	29.1205	815
	29.1409	766	29.1409	863	29.1409	840	29.1409	842	29.1409	1089	29.1409	879	29.1409	926
	29.1612	793	29.1612	868	29.1612	851	29.1612	819	29.1612	1083	29.1612	866	29.1612	906
	29.1815	805	29.1815	875	29.1815	876	29.1815	839	29.1815	1129	29.1815	857	29.1815	906
	29.2018	785	29.2018	833	29.2018	822	29.2018	811	29.2018	1134	29.2018	854	29.2018	920
	29.2221	839	29.2221	837	29.2221	865	29.2221	874	29.2221	1098	29.2221	804	29.2221	916
	29.2424	815	29.2424	853	29.2424	900	29.2424	801	29.2424	1080	29.2424	840	29.2424	866
	29.2627	797	29.2627	899	29.2627	873	29.2627	817	29.2627	988	29.2627	791	29.2627	946
	29.2831	745	29.2831	844	29.2831	813	29.2831	840	29.2831	1105	29.2831	825	29.2831	858
	29.3034	771	29.3034	882	29.3034	811	29.3034	798	29.3034	1034	29.3034	779	29.3034	882
	29.3237	774	29.3237	872	29.3237	817	29.3237	777	29.3237	1071	29.3237	856	29.3237	874
	29.344	758	29.344	891	29.344	815	29.344	814	29.344	1083	29.344	828	29.344	874
	29.3643	789	29.3643	885	29.3643	840	29.3643	808	29.3643	1043	29.3643	848	29.3643	841
	29.3846	766	29.3846	904	29.3846	862	29.3846	824	29.3846	1020	29.3846	814	29.3846	875
	29.405	737	29.405	908	29.405	862	29.405	811	29.405	1033	29.405	879	29.405	875
	29.4253	832	29.4253	855	29.4253	864	29.4253	752	29.4253	1063	29.4253	805	29.4253	863
	29.4456	807	29.4456	864	29.4456	876	29.4456	814	29.4456	1047	29.4456	787	29.4456	865
	29.4659	745	29.4659	835	29.4659	893	29.4659	823	29.4659	1012	29.4659	803	29.4659	849
	29.4862	797	29.4862	824	29.4862	860	29.4862	745	29.4862	1022	29.4862	795	29.4862	831
	29.5065	760	29.5065	893	29.5065	877	29.5065	792	29.5065	1035	29.5065	814	29.5065	823
	29.5268	736	29.5268	814	29.5268	855	29.5268	782	29.5268	984	29.5268	812	29.5268	852
	29.5472	746	29.5472	870	29.5472	817	29.5472	797	29.5472	1016	29.5472	818	29.5472	853
	29.5675	725	29.5675	802	29.5675	842	29.5675	755	29.5675	1014	29.5675	779	29.5675	835
	29.5878	750	29.5878	845	29.5878	782	29.5878	791	29.5878	1044	29.5878	803	29.5878	883
	29.6081	746	29.6081	808	29.6081	812	29.6081	790	29.6081	993	29.6081	798	29.6081	837
	29.6284	778	29.6284	837	29.6284	788	29.6284	753	29.6284	1047	29.6284	740	29.6284	826
	29.6487	735	29.6487	838	29.6487	783	29.6487	771	29.6487	1028	29.6487	780	29.6487	834
	29.669	759	29.669	843	29.669	788	29.669	742	29.669	1008	29.669	768	29.669	791
	29.6894	764	29.6894	856	29.6894	794	29.6894	760	29.6894	1016	29.6894	774	29.6894	826
	29.7097	745	29.7097	805	29.7097	768	29.7097	719	29.7097	1001	29.7097	762	29.7097	859
	29.73	744	29.73	781	29.73	805	29.73	756	29.73	1028	29.73	752	29.73	826
	29.7503	760	29.7503	870	29.7503	759	29.7503	732	29.7503	1027	29.7503	760	29.7503	803
	29.7706	714	29.7706	771	29.7706	771	29.7706	755	29.7706	972	29.7706	755	29.7706	779
	29.7909	728	29.7909	780	29.7909	838	29.7909	742	29.7909	1010	29.7909	809	29.7909	829
	29.8113	730	29.8113	843	29.8113	815	29.8113	771	29.8113	987	29.8113	796	29.8113	770
	29.8316	708	29.8316	793	29.8316	733	29.8316	737	29.8316	997	29.8316	755	29.8316	822
	29.8519	709	29.8519	829	29.8519	756	29.8519	777	29.8519	987	29.8519	783	29.8519	793
	29.8722	718	29.8722	768	29.8722	787	29.8722	694	29.8722	987	29.8722	760	29.8722	805
	29.8925	682	29.8925	767	29.8925	815	29.8925	737	29.8925	989	29.8925	773	29.8925	845
	29.9128	684	29.9128	755	29.9128	744	29.9128	722	29.9128	975	29.9128	738	29.9128	821
	29.9331	734	29.9331	800	29.9331	764	29.9331	769	29.9331	1011	29.9331	767	29.9331	735
	29.9535	712	29.9535	776	29.9535	745	29.9535	763	29.9535	915	29.9535	777	29.9535	803
	29.9738	722	29.9738	789	29.9738	753	29.9738	717	29.9738	963	29.9738	840	29.9738	843
	29.9941	732	29.9941	757	29.9941	796	29.9941	655	29.9941	995	29.9941	756	29.9941	794
	30.0144	706	30.0144	800	30.0144	759	30.0144	687	30.0144	989	30.0144	786	30.0144	776
	30.0347	729	30.0347	776	30.0347	759	30.0347	718	30.0347	939	30.0347	687	30.0347	747
	30.055	701	30.055	794	30.055	746	30.055	728	30.055	993	30.055	748	30.055	805
	30.0753	695	30.0753	778	30.0753	809	30.0753	727	30.0753	928	30.0753	769	30.0753	783
	30.0957	711	30.0957	766	30.0957	743	30.0957	728	30.0957	923	30.0957	723	30.0957	749
	30.116	749	30.116	801	30.116	752	30.116	737	30.116	931	30.116	791	30.116	809
	30.1363	670	30.1363	805	30.1363	754	30.1363	754	30.1363	942	30.1363	725	30.1363	761
	30.1566	705	30.1566	792	30.1566	767	30.1566	730	30.1566	937	30.1566	724	30.1566	805
	30.1769	721	30.1769	759	30.1769	754	30.1769	751	30.1769	996	30.1769	750	30.1769	802
	30.1972	697	30.1972	803	30.1972	783	30.1972	701	30.1972	969	30.1972	741	30.1972	778
	30.2175	682	30.2175	793	30.2175	758	30.2175	735	30.2175	943	30.2175	742	30.2175	749
	30.2379	664	30.2379	808	30.2379	733	30.2379	716	30.2379	874	30.2379	742	30.2379	776
	30.2582	687	30.2582	809	30.2582	739	30.2582	713	30.2582	908	30.2582	770	30.2582	763
	30.2785	680	30.2785	771	30.2785	730	30.2785	714	30.2785	887	30.2785	762	30.2785	795
	30.2988	686	30.2988	716	30.2988	749	30.2988	731	30.2988	995	30.2988	732	30.2988	795
	30.3191	717	30.3191	732	30.3191	769	30.3191	698	30.3191	834	30.3191	686	30.3191	731
	30.3394	673	30.3394	765	30.3394	713	30.3394	726	30.3394	874	30.3394	699	30.3394	753
	30.3598	681	30.3598	757	30.3598	729	30.3598	675	30.3598	914	30.3598	722	30.3598	789
	30.3801	685	30.3801	748	30.3801	744	30.3801	636	30.3801	896	30.3801	692	30.3801	784
	30.4004	654	30.4004	746	30.4004	686	30.4004	742	30.4004	968	30.4004	748	30.4004	769
	30.4207	699	30.4207	809	30.4207	719	30.4207	698	30.4207	948	30.4207	723	30.4207	703
	30.441	695	30.441	754	30.441	769	30.441	650	30.441	941	30.441	754	30.441	776
	30.4613	702	30.4613	752	30.4613	735	30.4613	729	30.4613	961	30.4613	748	30.4613	781
	30.4816	697	30.4816	745	30.4816	685	30.4816	689	30.4816	923	30.4816	699	30.4816	742
	30.502	636	30.502	734	30.502	707	30.502	678	30.502	882	30.502	724	30.502	760
	30.5223	648	30.5223	743	30.5223	747	30.5223	644	30.5223	927	30.5223	724	30.5223	799
	30.5426	707	30.5426	763	30.5426	692	30.5426	686	30.5426	922	30.5426	768	30.5426	729
	30.5629	680	30.5629	775	30.5629	680	30.5629	671	30.5629	888	30.5629	676	30.5629	707
	30.5832	673	30.5832	721	30.5832	740	30.5832	760	30.5832	932	30.5832	669	30.5832	789
	30.6035	706	30.6035	751	30.6035	697	30.6035	639	30.6035	944	30.6035	721	30.6035	739
	30.6238	661	30.6238	719	30.6238	721	30.6238	661	30.6238	933	30.6238	726	30.6238	693
	30.6442	652	30.6442	737	30.6442	724	30.6442	672	30.6442	845	30.6442	696	30.6442	719
	30.6645	627	30.6645	735	30.6645	733	30.6645	670	30.6645	903	30.6645	714	30.6645	752
	30.6848	691	30.6848	694	30.6848	751	30.6848	625	30.6848	910	30.6848	749	30.6848	733
	30.7051	671	30.7051	658	30.7051	707	30.7051	663	30.7051	840	30.7051	706	30.7051	725
	30.7254	672	30.7254	753	30.7254	649	30.7254	706	30.7254	837	30.7254	680	30.7254	720
	30.7457	628	30.7457	746	30.7457	687	30.7457	656	30.7457	869	30.7457	731	30.7457	753
	30.7661	687	30.7661	764	30.7661	719	30.7661	679	30.7661	894	30.7661	673	30.7661	771
	30.7864	630	30.7864	740	30.7864	689	30.7864	689	30.7864	851	30.7864	595	30.7864	755
	30.8067	692	30.8067	704	30.8067	729	30.8067	631	30.8067	895	30.8067	710	30.8067	715
	30.827	684	30.827	720	30.827	714	30.827	707	30.827	862	30.827	691	30.827	730
	30.8473	654	30.8473	716	30.8473	700	30.8473	639	30.8473	842	30.8473	679	30.8473	722
	30.8676	603	30.8676	758	30.8676	615	30.8676	650	30.8676	903	30.8676	727	30.8676	748
	30.8879	623	30.8879	734	30.8879	708	30.8879	656	30.8879	882	30.8879	672	30.8879	675
	30.9083	632	30.9083	721	30.9083	645	30.9083	680	30.9083	867	30.9083	675	30.9083	702
	30.9286	632	30.9286	739	30.9286	656	30.9286	664	30.9286	928	30.9286	691	30.9286	704
	30.9489	649	30.9489	713	30.9489	742	30.9489	705	30.9489	872	30.9489	695	30.9489	725
	30.9692	629	30.9692	717	30.9692	711	30.9692	649	30.9692	830	30.9692	706	30.9692	690
	30.9895	634	30.9895	738	30.9895	680	30.9895	619	30.9895	869	30.9895	665	30.9895	746
	31.0098	621	31.0098	657	31.0098	657	31.0098	646	31.0098	850	31.0098	707	31.0098	720
	31.0301	599	31.0301	680	31.0301	677	31.0301	702	31.0301	847	31.0301	727	31.0301	687
	31.0505	628	31.0505	735	31.0505	709	31.0505	630	31.0505	860	31.0505	676	31.0505	704
	31.0708	665	31.0708	742	31.0708	700	31.0708	663	31.0708	831	31.0708	657	31.0708	708
	31.0911	635	31.0911	755	31.0911	654	31.0911	639	31.0911	832	31.0911	627	31.0911	726
	31.1114	648	31.1114	733	31.1114	681	31.1114	654	31.1114	829	31.1114	660	31.1114	709
	31.1317	634	31.1317	727	31.1317	689	31.1317	683	31.1317	835	31.1317	644	31.1317	680
	31.152	605	31.152	692	31.152	693	31.152	688	31.152	860	31.152	680	31.152	698
	31.1724	609	31.1724	722	31.1724	705	31.1724	660	31.1724	866	31.1724	695	31.1724	682
	31.1927	606	31.1927	718	31.1927	676	31.1927	640	31.1927	847	31.1927	685	31.1927	682
	31.213	621	31.213	674	31.213	716	31.213	647	31.213	844	31.213	689	31.213	681
	31.2333	625	31.2333	677	31.2333	675	31.2333	669	31.2333	791	31.2333	685	31.2333	718
	31.2536	622	31.2536	713	31.2536	684	31.2536	637	31.2536	808	31.2536	688	31.2536	694
	31.2739	602	31.2739	666	31.2739	654	31.2739	658	31.2739	829	31.2739	642	31.2739	672
	31.2942	616	31.2942	693	31.2942	644	31.2942	593	31.2942	824	31.2942	667	31.2942	706
	31.3146	639	31.3146	709	31.3146	613	31.3146	641	31.3146	860	31.3146	666	31.3146	708
	31.3349	595	31.3349	719	31.3349	696	31.3349	654	31.3349	851	31.3349	674	31.3349	759
	31.3552	664	31.3552	682	31.3552	638	31.3552	650	31.3552	863	31.3552	639	31.3552	688
	31.3755	628	31.3755	688	31.3755	619	31.3755	639	31.3755	832	31.3755	651	31.3755	674
	31.3958	615	31.3958	683	31.3958	638	31.3958	575	31.3958	837	31.3958	638	31.3958	654
	31.4161	614	31.4161	678	31.4161	707	31.4161	674	31.4161	757	31.4161	624	31.4161	660
	31.4364	614	31.4364	682	31.4364	633	31.4364	614	31.4364	781	31.4364	669	31.4364	682
	31.4568	650	31.4568	670	31.4568	680	31.4568	631	31.4568	824	31.4568	643	31.4568	664
	31.4771	617	31.4771	657	31.4771	646	31.4771	658	31.4771	847	31.4771	616	31.4771	678
	31.4974	622	31.4974	732	31.4974	652	31.4974	612	31.4974	828	31.4974	667	31.4974	658
	31.5177	633	31.5177	662	31.5177	662	31.5177	597	31.5177	788	31.5177	647	31.5177	683
	31.538	611	31.538	738	31.538	623	31.538	637	31.538	815	31.538	658	31.538	665
	31.5583	588	31.5583	704	31.5583	644	31.5583	639	31.5583	823	31.5583	654	31.5583	651
	31.5786	581	31.5786	678	31.5786	632	31.5786	649	31.5786	798	31.5786	655	31.5786	670
	31.599	592	31.599	694	31.599	633	31.599	648	31.599	848	31.599	565	31.599	624
	31.6193	568	31.6193	674	31.6193	646	31.6193	593	31.6193	798	31.6193	626	31.6193	687
	31.6396	589	31.6396	663	31.6396	645	31.6396	656	31.6396	870	31.6396	671	31.6396	699
	31.6599	586	31.6599	679	31.6599	616	31.6599	631	31.6599	826	31.6599	621	31.6599	718
	31.6802	637	31.6802	654	31.6802	622	31.6802	601	31.6802	829	31.6802	595	31.6802	713
	31.7005	574	31.7005	720	31.7005	633	31.7005	567	31.7005	838	31.7005	621	31.7005	681
	31.7209	606	31.7209	663	31.7209	597	31.7209	624	31.7209	835	31.7209	577	31.7209	679
	31.7412	598	31.7412	674	31.7412	630	31.7412	624	31.7412	818	31.7412	666	31.7412	754
	31.7615	559	31.7615	693	31.7615	677	31.7615	579	31.7615	782	31.7615	624	31.7615	701
	31.7818	625	31.7818	671	31.7818	623	31.7818	616	31.7818	799	31.7818	633	31.7818	651
	31.8021	558	31.8021	666	31.8021	633	31.8021	616	31.8021	783	31.8021	616	31.8021	678
	31.8224	590	31.8224	638	31.8224	639	31.8224	644	31.8224	841	31.8224	641	31.8224	704
	31.8427	594	31.8427	699	31.8427	655	31.8427	609	31.8427	833	31.8427	597	31.8427	660
	31.8631	623	31.8631	651	31.8631	629	31.8631	588	31.8631	776	31.8631	637	31.8631	681
	31.8834	577	31.8834	627	31.8834	609	31.8834	635	31.8834	817	31.8834	601	31.8834	632
	31.9037	595	31.9037	713	31.9037	630	31.9037	597	31.9037	811	31.9037	574	31.9037	634
	31.924	561	31.924	651	31.924	609	31.924	613	31.924	778	31.924	573	31.924	700
	31.9443	565	31.9443	697	31.9443	612	31.9443	610	31.9443	739	31.9443	642	31.9443	669
	31.9646	570	31.9646	645	31.9646	677	31.9646	589	31.9646	731	31.9646	616	31.9646	643
	31.9849	606	31.9849	636	31.9849	577	31.9849	581	31.9849	749	31.9849	606	31.9849	704
	32.0053	582	32.0053	656	32.0053	606	32.0053	629	32.0053	732	32.0053	576	32.0053	637
	32.0256	610	32.0256	682	32.0256	615	32.0256	629	32.0256	797	32.0256	596	32.0256	655
	32.0459	615	32.0459	593	32.0459	608	32.0459	597	32.0459	727	32.0459	619	32.0459	617
	32.0662	536	32.0662	675	32.0662	585	32.0662	644	32.0662	761	32.0662	563	32.0662	612
	32.0865	563	32.0865	670	32.0865	686	32.0865	618	32.0865	724	32.0865	593	32.0865	613
	32.1068	582	32.1068	619	32.1068	632	32.1068	628	32.1068	762	32.1068	579	32.1068	655
	32.1272	577	32.1272	649	32.1272	625	32.1272	599	32.1272	777	32.1272	574	32.1272	642
	32.1475	540	32.1475	651	32.1475	644	32.1475	529	32.1475	838	32.1475	621	32.1475	603
	32.1678	536	32.1678	673	32.1678	630	32.1678	622	32.1678	725	32.1678	631	32.1678	661
	32.1881	551	32.1881	624	32.1881	594	32.1881	615	32.1881	772	32.1881	607	32.1881	678
	32.2084	583	32.2084	576	32.2084	621	32.2084	579	32.2084	809	32.2084	603	32.2084	653
	32.2287	603	32.2287	647	32.2287	625	32.2287	537	32.2287	787	32.2287	624	32.2287	641
	32.249	546	32.249	609	32.249	658	32.249	522	32.249	762	32.249	596	32.249	637
	32.2694	563	32.2694	645	32.2694	626	32.2694	608	32.2694	776	32.2694	622	32.2694	650
	32.2897	574	32.2897	656	32.2897	613	32.2897	578	32.2897	755	32.2897	586	32.2897	656
	32.31	573	32.31	630	32.31	587	32.31	578	32.31	777	32.31	621	32.31	604
	32.3303	523	32.3303	608	32.3303	586	32.3303	632	32.3303	713	32.3303	589	32.3303	645
	32.3506	537	32.3506	610	32.3506	632	32.3506	554	32.3506	771	32.3506	611	32.3506	612
	32.3709	577	32.3709	650	32.3709	587	32.3709	589	32.3709	754	32.3709	580	32.3709	657
	32.3912	562	32.3912	653	32.3912	602	32.3912	617	32.3912	741	32.3912	612	32.3912	620
	32.4116	500	32.4116	623	32.4116	575	32.4116	600	32.4116	715	32.4116	550	32.4116	643
	32.4319	596	32.4319	598	32.4319	605	32.4319	589	32.4319	754	32.4319	577	32.4319	589
	32.4522	573	32.4522	639	32.4522	574	32.4522	607	32.4522	805	32.4522	599	32.4522	629
	32.4725	578	32.4725	662	32.4725	647	32.4725	589	32.4725	727	32.4725	600	32.4725	633
	32.4928	561	32.4928	659	32.4928	631	32.4928	542	32.4928	734	32.4928	590	32.4928	656
	32.5131	543	32.5131	603	32.5131	579	32.5131	593	32.5131	692	32.5131	573	32.5131	610
	32.5335	577	32.5335	602	32.5335	591	32.5335	571	32.5335	736	32.5335	565	32.5335	632
	32.5538	479	32.5538	593	32.5538	623	32.5538	544	32.5538	702	32.5538	584	32.5538	615
	32.5741	544	32.5741	622	32.5741	584	32.5741	598	32.5741	726	32.5741	535	32.5741	599
	32.5944	579	32.5944	598	32.5944	588	32.5944	588	32.5944	733	32.5944	592	32.5944	592
	32.6147	549	32.6147	603	32.6147	586	32.6147	594	32.6147	732	32.6147	569	32.6147	605
	32.635	533	32.635	625	32.635	592	32.635	574	32.635	755	32.635	559	32.635	686
	32.6553	598	32.6553	573	32.6553	580	32.6553	555	32.6553	726	32.6553	581	32.6553	608
	32.6757	515	32.6757	591	32.6757	566	32.6757	555	32.6757	729	32.6757	624	32.6757	580
	32.696	589	32.696	598	32.696	517	32.696	579	32.696	754	32.696	523	32.696	584
	32.7163	558	32.7163	641	32.7163	555	32.7163	554	32.7163	729	32.7163	561	32.7163	603
	32.7366	535	32.7366	615	32.7366	586	32.7366	548	32.7366	675	32.7366	589	32.7366	587
	32.7569	591	32.7569	622	32.7569	566	32.7569	541	32.7569	731	32.7569	593	32.7569	615
	32.7772	531	32.7772	585	32.7772	616	32.7772	523	32.7772	771	32.7772	572	32.7772	605
	32.7975	517	32.7975	591	32.7975	562	32.7975	580	32.7975	702	32.7975	566	32.7975	592
	32.8179	558	32.8179	570	32.8179	561	32.8179	559	32.8179	703	32.8179	576	32.8179	637
	32.8382	562	32.8382	600	32.8382	573	32.8382	555	32.8382	708	32.8382	572	32.8382	627
	32.8585	565	32.8585	622	32.8585	580	32.8585	499	32.8585	711	32.8585	550	32.8585	571
	32.8788	527	32.8788	601	32.8788	562	32.8788	558	32.8788	749	32.8788	604	32.8788	577
	32.8991	501	32.8991	635	32.8991	580	32.8991	562	32.8991	655	32.8991	594	32.8991	580
	32.9194	545	32.9194	656	32.9194	597	32.9194	574	32.9194	701	32.9194	546	32.9194	610
	32.9398	586	32.9398	582	32.9398	541	32.9398	559	32.9398	675	32.9398	527	32.9398	649
	32.9601	538	32.9601	601	32.9601	575	32.9601	575	32.9601	696	32.9601	582	32.9601	614
	32.9804	578	32.9804	604	32.9804	596	32.9804	609	32.9804	745	32.9804	589	32.9804	622
	33.0007	543	33.0007	574	33.0007	578	33.0007	574	33.0007	686	33.0007	580	33.0007	601
	33.021	536	33.021	598	33.021	529	33.021	577	33.021	693	33.021	547	33.021	640
	33.0413	544	33.0413	603	33.0413	547	33.0413	579	33.0413	724	33.0413	501	33.0413	596
	33.0616	570	33.0616	564	33.0616	609	33.0616	558	33.0616	698	33.0616	600	33.0616	621
	33.082	579	33.082	589	33.082	579	33.082	562	33.082	783	33.082	568	33.082	614
	33.1023	540	33.1023	614	33.1023	582	33.1023	482	33.1023	665	33.1023	538	33.1023	610
	33.1226	548	33.1226	600	33.1226	566	33.1226	518	33.1226	720	33.1226	511	33.1226	622
	33.1429	528	33.1429	577	33.1429	562	33.1429	561	33.1429	692	33.1429	557	33.1429	595
	33.1632	521	33.1632	582	33.1632	551	33.1632	538	33.1632	721	33.1632	605	33.1632	653
	33.1835	504	33.1835	612	33.1835	567	33.1835	552	33.1835	727	33.1835	558	33.1835	597
	33.2038	504	33.2038	583	33.2038	547	33.2038	538	33.2038	670	33.2038	571	33.2038	563
	33.2242	557	33.2242	587	33.2242	602	33.2242	528	33.2242	667	33.2242	528	33.2242	593
	33.2445	552	33.2445	586	33.2445	598	33.2445	555	33.2445	697	33.2445	587	33.2445	627
	33.2648	520	33.2648	572	33.2648	607	33.2648	531	33.2648	679	33.2648	496	33.2648	570
	33.2851	515	33.2851	624	33.2851	548	33.2851	535	33.2851	705	33.2851	525	33.2851	639
	33.3054	523	33.3054	588	33.3054	584	33.3054	575	33.3054	720	33.3054	564	33.3054	586
	33.3257	518	33.3257	524	33.3257	562	33.3257	497	33.3257	693	33.3257	591	33.3257	588
	33.346	513	33.346	629	33.346	559	33.346	547	33.346	667	33.346	561	33.346	594
	33.3664	510	33.3664	571	33.3664	580	33.3664	525	33.3664	674	33.3664	596	33.3664	576
	33.3867	540	33.3867	581	33.3867	576	33.3867	553	33.3867	730	33.3867	486	33.3867	524
	33.407	509	33.407	627	33.407	540	33.407	578	33.407	649	33.407	536	33.407	590
	33.4273	514	33.4273	618	33.4273	543	33.4273	588	33.4273	701	33.4273	532	33.4273	618
	33.4476	492	33.4476	611	33.4476	571	33.4476	565	33.4476	703	33.4476	561	33.4476	612
	33.4679	541	33.4679	579	33.4679	509	33.4679	504	33.4679	701	33.4679	545	33.4679	546
	33.4883	533	33.4883	578	33.4883	603	33.4883	531	33.4883	711	33.4883	557	33.4883	559
	33.5086	516	33.5086	613	33.5086	561	33.5086	526	33.5086	696	33.5086	525	33.5086	611
	33.5289	486	33.5289	584	33.5289	518	33.5289	530	33.5289	703	33.5289	513	33.5289	571
	33.5492	546	33.5492	555	33.5492	554	33.5492	507	33.5492	646	33.5492	536	33.5492	597
	33.5695	479	33.5695	540	33.5695	580	33.5695	537	33.5695	672	33.5695	544	33.5695	588
	33.5898	502	33.5898	565	33.5898	536	33.5898	569	33.5898	710	33.5898	532	33.5898	576
	33.6101	505	33.6101	565	33.6101	514	33.6101	538	33.6101	682	33.6101	548	33.6101	571
	33.6305	548	33.6305	576	33.6305	502	33.6305	534	33.6305	677	33.6305	570	33.6305	580
	33.6508	483	33.6508	602	33.6508	498	33.6508	525	33.6508	671	33.6508	571	33.6508	562
	33.6711	533	33.6711	565	33.6711	550	33.6711	507	33.6711	670	33.6711	578	33.6711	610
	33.6914	534	33.6914	605	33.6914	539	33.6914	537	33.6914	694	33.6914	517	33.6914	563
	33.7117	538	33.7117	588	33.7117	523	33.7117	572	33.7117	693	33.7117	541	33.7117	596
	33.732	501	33.732	620	33.732	546	33.732	553	33.732	668	33.732	543	33.732	583
	33.7523	508	33.7523	551	33.7523	534	33.7523	523	33.7523	678	33.7523	526	33.7523	523
	33.7727	518	33.7727	570	33.7727	539	33.7727	513	33.7727	694	33.7727	552	33.7727	579
	33.793	508	33.793	537	33.793	542	33.793	521	33.793	661	33.793	552	33.793	569
	33.8133	508	33.8133	596	33.8133	546	33.8133	493	33.8133	693	33.8133	534	33.8133	542
	33.8336	501	33.8336	539	33.8336	550	33.8336	492	33.8336	595	33.8336	496	33.8336	592
	33.8539	486	33.8539	545	33.8539	536	33.8539	518	33.8539	687	33.8539	540	33.8539	562
	33.8742	493	33.8742	514	33.8742	491	33.8742	497	33.8742	687	33.8742	549	33.8742	560
	33.8946	502	33.8946	632	33.8946	524	33.8946	518	33.8946	669	33.8946	507	33.8946	573
	33.9149	512	33.9149	586	33.9149	551	33.9149	547	33.9149	633	33.9149	493	33.9149	578
	33.9352	474	33.9352	555	33.9352	498	33.9352	544	33.9352	595	33.9352	484	33.9352	554
	33.9555	499	33.9555	610	33.9555	542	33.9555	535	33.9555	663	33.9555	518	33.9555	567
	33.9758	480	33.9758	572	33.9758	502	33.9758	556	33.9758	674	33.9758	543	33.9758	571
	33.9961	493	33.9961	549	33.9961	540	33.9961	519	33.9961	676	33.9961	519	33.9961	571
	34.0164	504	34.0164	546	34.0164	535	34.0164	564	34.0164	651	34.0164	546	34.0164	552
	34.0368	505	34.0368	564	34.0368	526	34.0368	512	34.0368	629	34.0368	532	34.0368	566
	34.0571	505	34.0571	584	34.0571	580	34.0571	497	34.0571	688	34.0571	511	34.0571	562
	34.0774	506	34.0774	538	34.0774	526	34.0774	537	34.0774	625	34.0774	511	34.0774	565
	34.0977	500	34.0977	533	34.0977	525	34.0977	506	34.0977	661	34.0977	536	34.0977	592
	34.118	499	34.118	573	34.118	516	34.118	523	34.118	651	34.118	509	34.118	556
	34.1383	501	34.1383	570	34.1383	565	34.1383	499	34.1383	635	34.1383	538	34.1383	583
	34.1586	468	34.1586	568	34.1586	501	34.1586	545	34.1586	602	34.1586	532	34.1586	613
	34.179	488	34.179	601	34.179	488	34.179	501	34.179	671	34.179	519	34.179	581
	34.1993	478	34.1993	550	34.1993	553	34.1993	538	34.1993	670	34.1993	562	34.1993	588
	34.2196	525	34.2196	568	34.2196	510	34.2196	468	34.2196	632	34.2196	538	34.2196	562
	34.2399	488	34.2399	539	34.2399	505	34.2399	556	34.2399	649	34.2399	544	34.2399	552
	34.2602	503	34.2602	527	34.2602	541	34.2602	487	34.2602	669	34.2602	504	34.2602	563
	34.2805	487	34.2805	570	34.2805	544	34.2805	495	34.2805	657	34.2805	490	34.2805	534
	34.3009	471	34.3009	559	34.3009	515	34.3009	533	34.3009	638	34.3009	498	34.3009	549
	34.3212	492	34.3212	541	34.3212	523	34.3212	479	34.3212	648	34.3212	522	34.3212	555
	34.3415	491	34.3415	577	34.3415	487	34.3415	510	34.3415	685	34.3415	500	34.3415	563
	34.3618	487	34.3618	502	34.3618	517	34.3618	504	34.3618	631	34.3618	536	34.3618	582
	34.3821	450	34.3821	544	34.3821	494	34.3821	494	34.3821	665	34.3821	509	34.3821	557
	34.4024	491	34.4024	518	34.4024	557	34.4024	459	34.4024	654	34.4024	556	34.4024	512
	34.4227	495	34.4227	534	34.4227	558	34.4227	523	34.4227	639	34.4227	459	34.4227	547
	34.4431	461	34.4431	560	34.4431	504	34.4431	516	34.4431	640	34.4431	562	34.4431	525
	34.4634	487	34.4634	570	34.4634	517	34.4634	510	34.4634	635	34.4634	510	34.4634	538
	34.4837	504	34.4837	510	34.4837	528	34.4837	524	34.4837	605	34.4837	539	34.4837	533
	34.504	461	34.504	543	34.504	491	34.504	514	34.504	629	34.504	522	34.504	579
	34.5243	462	34.5243	549	34.5243	510	34.5243	475	34.5243	636	34.5243	485	34.5243	531
	34.5446	494	34.5446	530	34.5446	514	34.5446	512	34.5446	625	34.5446	536	34.5446	537
	34.5649	510	34.5649	536	34.5649	533	34.5649	509	34.5649	659	34.5649	519	34.5649	617
	34.5853	457	34.5853	515	34.5853	459	34.5853	521	34.5853	641	34.5853	483	34.5853	582
	34.6056	495	34.6056	538	34.6056	516	34.6056	493	34.6056	619	34.6056	549	34.6056	578
	34.6259	429	34.6259	548	34.6259	513	34.6259	480	34.6259	627	34.6259	532	34.6259	509
	34.6462	465	34.6462	464	34.6462	477	34.6462	499	34.6462	648	34.6462	497	34.6462	522
	34.6665	478	34.6665	520	34.6665	496	34.6665	461	34.6665	658	34.6665	517	34.6665	547
	34.6868	473	34.6868	567	34.6868	496	34.6868	435	34.6868	655	34.6868	505	34.6868	545
	34.7072	484	34.7072	520	34.7072	523	34.7072	503	34.7072	618	34.7072	496	34.7072	566
	34.7275	458	34.7275	568	34.7275	490	34.7275	494	34.7275	604	34.7275	538	34.7275	551
	34.7478	497	34.7478	570	34.7478	515	34.7478	553	34.7478	639	34.7478	493	34.7478	549
	34.7681	463	34.7681	565	34.7681	536	34.7681	473	34.7681	585	34.7681	466	34.7681	556
	34.7884	468	34.7884	572	34.7884	473	34.7884	509	34.7884	636	34.7884	527	34.7884	539
	34.8087	452	34.8087	553	34.8087	512	34.8087	487	34.8087	604	34.8087	494	34.8087	485
	34.829	487	34.829	496	34.829	488	34.829	462	34.829	603	34.829	497	34.829	544
	34.8494	424	34.8494	529	34.8494	467	34.8494	499	34.8494	636	34.8494	500	34.8494	528
	34.8697	487	34.8697	534	34.8697	501	34.8697	477	34.8697	642	34.8697	533	34.8697	524
	34.89	491	34.89	552	34.89	505	34.89	444	34.89	618	34.89	511	34.89	528
	34.9103	489	34.9103	517	34.9103	500	34.9103	513	34.9103	629	34.9103	491	34.9103	512
	34.9306	441	34.9306	525	34.9306	502	34.9306	497	34.9306	638	34.9306	509	34.9306	554
	34.9509	487	34.9509	533	34.9509	508	34.9509	528	34.9509	620	34.9509	469	34.9509	514
	34.9712	483	34.9712	548	34.9712	498	34.9712	500	34.9712	643	34.9712	512	34.9712	527
	34.9916	467	34.9916	536	34.9916	545	34.9916	533	34.9916	656	34.9916	505	34.9916	536
			35.0119	544
			35.0322	508
			35.0525	574
			35.0728	539
			35.0931	550
			35.1134	517
			35.1338	536
			35.1541	532
			35.1744	512
			35.1947	507
			35.215	566
			35.2353	542
			35.2557	463
			35.276	497
			35.2963	545
			35.3166	514
			35.3369	505
			35.3572	541
			35.3775	547
			35.3979	517
			35.4182	523
			35.4385	500
			35.4588	451
			35.4791	513
			35.4994	538
			35.5197	502
			35.5401	507
			35.5604	515
			35.5807	505
			35.601	512
			35.6213	520
			35.6416	494
			35.662	509
			35.6823	538
			35.7026	444
			35.7229	490
			35.7432	480
			35.7635	496
			35.7838	487
			35.8042	477
			35.8245	503
			35.8448	497
			35.8651	509
			35.8854	473
			35.9057	479
			35.926	501
			35.9464	501
			35.9667	508
			35.987	551
			36.0073	502
			36.0276	472
			36.0479	457
			36.0683	513
			36.0886	532
			36.1089	518
			36.1292	479
			36.1495	527
			36.1698	466
			36.1901	526
			36.2105	514
			36.2308	458
			36.2511	512
			36.2714	489
			36.2917	521
			36.312	469
			36.3323	494
			36.3527	459
			36.373	476
			36.3933	522
			36.4136	469
			36.4339	450
			36.4542	513
			36.4745	471
			36.4949	478
			36.5152	472
			36.5355	520
			36.5558	532
			36.5761	475
			36.5964	493
			36.6168	482
			36.6371	478
			36.6574	483
			36.6777	478
			36.698	510
			36.7183	528
			36.7386	495
			36.759	480
			36.7793	492
			36.7996	455
			36.8199	495
			36.8402	486
			36.8605	443
			36.8808	438
			36.9012	474
			36.9215	444
			36.9418	487
			36.9621	477
			36.9824	474
			37.0027	463
			37.0231	471
			37.0434	453
			37.0637	459
			37.084	451
			37.1043	496
			37.1246	474
			37.1449	437
			37.1653	485
			37.1856	489
			37.2059	427
			37.2262	459
			37.2465	467
			37.2668	449
			37.2871	476
			37.3075	499
			37.3278	452
			37.3481	424
			37.3684	446
			37.3887	456
			37.409	477
			37.4294	436
			37.4497	540
			37.47	452
			37.4903	469
			37.5106	440
			37.5309	487
			37.5512	461
			37.5716	473
			37.5919	484
			37.6122	459
			37.6325	463
			37.6528	482
			37.6731	445
			37.6934	453
			37.7138	516
			37.7341	461
			37.7544	431
			37.7747	441
			37.795	450
			37.8153	436
			37.8357	442
			37.856	457
			37.8763	505
			37.8966	442
			37.9169	442
			37.9372	485
			37.9575	461
			37.9779	480
			37.9982	459
			38.0185	451
			38.0388	475
			38.0591	427
			38.0794	450
			38.0997	421
			38.1201	417
			38.1404	441
			38.1607	466
			38.181	437
			38.2013	444
			38.2216	416
			38.2419	405
			38.2623	432
			38.2826	447
			38.3029	447
			38.3232	443
			38.3435	473
			38.3638	415
			38.3842	454
			38.4045	463
			38.4248	473
			38.4451	441
			38.4654	438
			38.4857	421
			38.506	433
			38.5264	450
			38.5467	446
			38.567	479
			38.5873	427
			38.6076	465
			38.6279	424
			38.6482	440
			38.6686	460
			38.6889	439
			38.7092	412
			38.7295	442
			38.7498	423
			38.7701	458
			38.7905	439
			38.8108	452
			38.8311	448
			38.8514	437
			38.8717	417
			38.892	439
			38.9123	480
			38.9327	476
			38.953	424
			38.9733	431
			38.9936	428
			39.0139	432
			39.0342	414
			39.0545	437
			39.0749	459
			39.0952	412
			39.1155	478
			39.1358	416
			39.1561	426
			39.1764	469
			39.1968	436
			39.2171	414
			39.2374	448
			39.2577	437
			39.278	432
			39.2983	403
			39.3186	471
			39.339	431
			39.3593	436
			39.3796	421
			39.3999	457
			39.4202	413
			39.4405	433
			39.4608	439
			39.4812	417
			39.5015	442
			39.5218	440
			39.5421	424
			39.5624	428
			39.5827	419
			39.6031	450
			39.6234	420
			39.6437	452
			39.664	419
			39.6843	450
			39.7046	416
			39.7249	440
			39.7453	448
			39.7656	437
			39.7859	426
			39.8062	418
			39.8265	432
			39.8468	416
			39.8671	447
			39.8875	435
			39.9078	453
			39.9281	439
			39.9484	414
			39.9687	398
			39.989	452
			40.0093	399

[truncated: 5 more sheets:  Supplementary Fig. 7,  Supplementary Fig. 22b,  Supplementary Fig. 24,  Supplementary Fig. 26,  Supplementary Fig. 29]
